# Supplementary material for: (2E)-2-Benzyl­idene-N-phenyl­hydrazinecarboxamide
Source: Acta Crystallogr Sect E Struct Rep Online. 2014 Apr 26;70(Pt 5):o591. doi: 10.1107/S1600536814008344 (PMC4011198; doi:10.1107/S1600536814008344)
Supplement: Supplementary file 1 [file e-70-0o591-sup1.cif]

##############################################################################
#                                                                            #
# This CIF contains the data in a paper accepted for publication in          #
# Acta Crystallographica Section E. It conforms to the requirements of       #
# Notes for Authors for Acta Crystallographica Section E, and has been       #
# peer reviewed under the auspices of the IUCr Commission on Journals.       #
#                                                                            #
# Full details of the Crystallographic Information File format               #
# are given in the paper "The Crystallographic Information File (CIF):       #
# a New Standard Archive File for Crystallography" by S. R. Hall, F. H.      #
# Allen and I. D. Brown [Acta Cryst. (1991), A47, 655-685].                  #
#                                                                            #
# The current version of the core CIF dictionary is obtainable from          #
# ftp://ftp.iucr.org/pub/cif_core.dic.                                       #
#                                                                            #
# Software is freely available for graphical display of the structure(s)     #
# in this CIF. For information consult the CIF software page                 #
# http://www.iucr.org/resources/cif/software.                                #
#                                                                            #
# This file may be used for bona fide research purposes within the           #
# scientific community so long as proper attribution is given to the journal # 
# article from which it was obtained.                                        #
#                                                                            #
##############################################################################
data_I
_audit_creation_method     SHELXL-97
_database_code_depnum_ccdc_archive     'CCDC 997059'
_chemical_name_systematic
;
(2<i>E</i>)-2-Benzylidene-<i>N</i>-phenylhydrazinecarboxamide
;
_chemical_name_common     ?
_chemical_formula_moiety     'C14 H13 N3 O'
_chemical_formula_sum     'C14 H13 N3 O'
_chemical_formula_iupac     'C14 H13 N3 O'
_chemical_formula_weight     239.27
_chemical_melting_point     ?
_symmetry_cell_setting     monoclinic
_symmetry_space_group_name_H-M     'P 2/c'
_symmetry_space_group_name_Hall     '-P 2yc'
loop_
    _symmetry_equiv_pos_as_xyz
    'x, y, z'
    '-x, y, -z+1/2'
    '-x, -y, -z'
    'x, -y, z-1/2'
_cell_length_a     13.6308(14)
_cell_length_b     5.4023(5)
_cell_length_c     17.5751(19)
_cell_angle_alpha     90.00
_cell_angle_beta     93.065(4)
_cell_angle_gamma     90.00
_cell_volume     1292.3(2)
_cell_formula_units_Z     4
_cell_measurement_reflns_used     3449
_cell_measurement_theta_min     2.69
_cell_measurement_theta_max     25.05
_cell_measurement_temperature     296(2)
_exptl_crystal_description     'block'
_exptl_crystal_colour     'colourless'
_exptl_crystal_size_max     0.29
_exptl_crystal_size_mid     0.24
_exptl_crystal_size_min     0.21
_exptl_crystal_density_diffrn     1.230
_exptl_crystal_density_meas     ?
_exptl_crystal_density_method     'not measured'
_exptl_crystal_F_000     504
_exptl_absorpt_coefficient_mu     0.081
_exptl_absorpt_correction_type     multi-scan
_exptl_absorpt_process_details     '(SADABS; Bruker, 2004)'
_exptl_absorpt_correction_T_min     0.9770
_exptl_absorpt_correction_T_max     0.9833
_exptl_special_details     ?
_diffrn_ambient_temperature     296(2)
_diffrn_radiation_type     MoK\a
_diffrn_radiation_wavelength     0.71073
_diffrn_radiation_source     'fine-focus sealed tube'
_diffrn_radiation_monochromator     graphite
_diffrn_measurement_device_type     'Bruker APEXII CCD area-detector'
_diffrn_measurement_method     '\f and \w scans'
_diffrn_detector_area_resol_mean     8.33
_diffrn_reflns_number     9857
_diffrn_reflns_av_R_equivalents     0.0228
_diffrn_reflns_av_sigmaI/netI     0.0197
_diffrn_reflns_theta_min     2.32
_diffrn_reflns_theta_max     25.05
_diffrn_reflns_theta_full     25.05
_diffrn_measured_fraction_theta_max     0.999
_diffrn_measured_fraction_theta_full     0.999
_diffrn_reflns_limit_h_min     -16
_diffrn_reflns_limit_h_max     16
_diffrn_reflns_limit_k_min     -6
_diffrn_reflns_limit_k_max     6
_diffrn_reflns_limit_l_min     -20
_diffrn_reflns_limit_l_max     20
_diffrn_standards_number     0
_diffrn_standards_interval_count     ?
_diffrn_standards_interval_time     ?
_diffrn_standards_decay_%     ?
_refine_special_details
;
Refinement of <i>F</i>^2^ against ALL reflections. The weighted <i>R</i>-factor
<i>wR</i> and goodness of fit <i>S</i> are based on <i>F</i>^2^, conventional
<i>R</i>-factors <i>R</i> are based on <i>F</i>, with <i>F</i> set to zero for
negative <i>F</i>^2^. The threshold expression of <i>F</i>^2^ >
\s(<i>F</i>^2^) is used only for calculating <i>R</i>-factors(gt) <i>etc</i>.
and is not relevant to the choice of reflections for refinement.
<i>R</i>-factors based on <i>F</i>^2^ are statistically about twice as large
as those based on <i>F</i>, and <i>R</i>- factors based on ALL data will be
even larger.
;
_reflns_number_total     2302
_reflns_number_gt     1655
_reflns_threshold_expression     I>2sigma(I)
_refine_ls_structure_factor_coef     Fsqd
_refine_ls_matrix_type     full
_refine_ls_R_factor_all     0.0659
_refine_ls_R_factor_gt     0.0443
_refine_ls_wR_factor_gt     0.1201
_refine_ls_wR_factor_ref     0.1457
_refine_ls_goodness_of_fit_ref     1.039
_refine_ls_restrained_S_all     1.038
_refine_ls_number_reflns     2300
_refine_ls_number_parameters     171
_refine_ls_number_restraints     2
_refine_ls_hydrogen_treatment     mixed
_refine_ls_weighting_scheme     calc
_refine_ls_weighting_details
         'calc w=1/[\s^2^(Fo^2^)+(0.0686P)^2^+0.3096P] where P=(Fo^2^+2Fc^2^)/3'
_atom_sites_solution_hydrogens     geom
_atom_sites_solution_primary     direct
_atom_sites_solution_secondary     difmap
_refine_ls_shift/su_max     0.000
_refine_ls_shift/su_mean     0.000
_refine_diff_density_max     0.191
_refine_diff_density_min     -0.144
_refine_ls_extinction_method     none
_refine_ls_extinction_coef     ?
loop_
    _atom_type_symbol
    _atom_type_description
    _atom_type_scat_dispersion_real
    _atom_type_scat_dispersion_imag
    _atom_type_scat_source
    'C' 'C' 0.0033 0.0016
                         'International Tables Vol C Tables 4.2.6.8 and 6.1.1.4'
    'H' 'H' 0.0000 0.0000
                         'International Tables Vol C Tables 4.2.6.8 and 6.1.1.4'
    'N' 'N' 0.0061 0.0033
                         'International Tables Vol C Tables 4.2.6.8 and 6.1.1.4'
    'O' 'O' 0.0106 0.0060
                         'International Tables Vol C Tables 4.2.6.8 and 6.1.1.4'
_computing_data_collection     '<i>APEX2</i> (Bruker, 2004)'
_computing_cell_refinement     '<i>SAINT</i> (Bruker, 2004)'
_computing_data_reduction     '<i>SAINT</i> (Bruker, 2004)'
_computing_structure_solution     '<i>SHELXS97</i> (Sheldrick, 2008)'
_computing_structure_refinement     '<i>SHELXL97</i> (Sheldrick, 2008)'
_computing_molecular_graphics
;
<i>ORTEP-3 for Windows</i> (Farrugia, 2012) and
<i>Mercury</i> (Macrae <i>et al.</i>, 2008)
;
_computing_publication_material
          '<i>SHELXL97</i> (Sheldrick, 2008) and <i>publCIF</i> (Westrip, 2010)'
loop_
    _atom_site_type_symbol
    _atom_site_label
    _atom_site_fract_x
    _atom_site_fract_y
    _atom_site_fract_z
    _atom_site_U_iso_or_equiv
    _atom_site_adp_type
    _atom_site_calc_flag
    _atom_site_refinement_flags
    _atom_site_occupancy
    _atom_site_symmetry_multiplicity
    _atom_site_disorder_assembly
    _atom_site_disorder_group
    O O1 0.12555(9) -0.4737(3) 0.03527(9) 0.0743(4) Uani d . 1 1 . .
    N N1 -0.03540(11) -0.0322(3) 0.10278(9) 0.0613(4) Uani d . 1 1 . .
    N N2 -0.00160(11) -0.2374(3) 0.06671(10) 0.0678(5) Uani d D 1 1 . .
    N N3 0.15497(11) -0.1014(3) 0.09396(10) 0.0642(4) Uani d D 1 1 . .
    C C1 -0.12124(15) 0.3641(4) 0.18518(12) 0.0718(6) Uani d . 1 1 . .
    H H1 -0.0535 0.3456 0.1924 0.086 Uiso calc R 1 1 . .
    C C2 -0.1678(2) 0.5526(4) 0.22135(14) 0.0879(7) Uani d . 1 1 . .
    H H2 -0.1315 0.6601 0.2532 0.105 Uiso calc R 1 1 . .
    C C3 -0.2675(2) 0.5831(5) 0.21077(16) 0.0924(8) Uani d . 1 1 . .
    H H3 -0.2989 0.7108 0.2353 0.111 Uiso calc R 1 1 . .
    C C4 -0.32004(18) 0.4260(5) 0.16432(16) 0.0885(7) Uani d . 1 1 . .
    H H4 -0.3875 0.4474 0.1567 0.106 Uiso calc R 1 1 . .
    C C5 -0.27437(14) 0.2354(4) 0.12843(12) 0.0735(6) Uani d . 1 1 . .
    H H5 -0.3114 0.1278 0.0972 0.088 Uiso calc R 1 1 . .
    C C6 -0.17410(13) 0.2018(3) 0.13822(10) 0.0585(5) Uani d . 1 1 . .
    C C7 -0.12822(13) -0.0028(4) 0.09942(11) 0.0605(5) Uani d . 1 1 . .
    H H7 -0.1677 -0.1145 0.0715 0.073 Uiso calc R 1 1 . .
    C C8 0.09629(13) -0.2821(4) 0.06361(11) 0.0596(5) Uani d . 1 1 . .
    C C9 0.25809(13) -0.0996(3) 0.10287(11) 0.0593(5) Uani d . 1 1 . .
    C C10 0.29986(15) 0.0908(4) 0.14580(15) 0.0811(7) Uani d . 1 1 . .
    H H10 0.2601 0.2115 0.1659 0.097 Uiso calc R 1 1 . .
    C C11 0.40000(17) 0.1028(5) 0.15888(18) 0.0985(8) Uani d . 1 1 . .
    H H11 0.4275 0.2300 0.1886 0.118 Uiso calc R 1 1 . .
    C C12 0.45930(17) -0.0700(5) 0.12867(19) 0.1017(9) Uani d . 1 1 . .
    H H12 0.5271 -0.0598 0.1370 0.122 Uiso calc R 1 1 . .
    C C13 0.41822(16) -0.2588(5) 0.08601(17) 0.0977(8) Uani d . 1 1 . .
    H H13 0.4587 -0.3768 0.0653 0.117 Uiso calc R 1 1 . .
    C C14 0.31741(14) -0.2772(4) 0.07315(13) 0.0773(6) Uani d . 1 1 . .
    H H14 0.2901 -0.4079 0.0448 0.093 Uiso calc R 1 1 . .
    H H2' -0.0434(12) -0.336(3) 0.0420(11) 0.075(6) Uiso d D 1 1 . .
    H H3' 0.1243(14) 0.026(3) 0.1121(12) 0.078(7) Uiso d D 1 1 . .
loop_
    _atom_site_aniso_label
    _atom_site_aniso_U_11
    _atom_site_aniso_U_22
    _atom_site_aniso_U_33
    _atom_site_aniso_U_12
    _atom_site_aniso_U_13
    _atom_site_aniso_U_23
    O1 0.0593(8) 0.0682(9) 0.0949(11) 0.0025(6) -0.0021(7) -0.0228(7)
    N1 0.0535(9) 0.0662(10) 0.0646(10) -0.0012(7) 0.0064(7) -0.0066(7)
    N2 0.0501(9) 0.0714(11) 0.0820(11) -0.0038(8) 0.0036(8) -0.0216(9)
    N3 0.0520(9) 0.0623(10) 0.0776(11) 0.0030(7) -0.0022(7) -0.0141(8)
    C1 0.0687(12) 0.0747(14) 0.0718(13) 0.0010(10) 0.0009(10) -0.0056(10)
    C2 0.112(2) 0.0756(15) 0.0759(15) -0.0007(13) 0.0062(13) -0.0110(12)
    C3 0.112(2) 0.0763(15) 0.0919(18) 0.0256(14) 0.0291(15) 0.0068(13)
    C4 0.0737(14) 0.0932(17) 0.0995(18) 0.0234(13) 0.0137(13) 0.0107(14)
    C5 0.0582(11) 0.0841(15) 0.0783(14) 0.0038(10) 0.0046(10) 0.0023(11)
    C6 0.0564(10) 0.0630(11) 0.0566(11) -0.0001(8) 0.0072(8) 0.0048(9)
    C7 0.0528(10) 0.0684(12) 0.0603(11) -0.0057(8) 0.0018(8) -0.0053(9)
    C8 0.0532(10) 0.0630(11) 0.0623(11) -0.0005(9) 0.0009(8) -0.0040(9)
    C9 0.0517(10) 0.0605(11) 0.0651(11) 0.0007(8) -0.0017(8) 0.0039(9)
    C10 0.0625(12) 0.0685(13) 0.1114(18) -0.0038(10) -0.0036(11) -0.0131(12)
    C11 0.0678(14) 0.0837(16) 0.142(2) -0.0114(12) -0.0128(14) -0.0153(15)
    C12 0.0534(12) 0.0997(19) 0.151(3) -0.0060(13) -0.0056(14) -0.0021(17)
    C13 0.0603(13) 0.1020(19) 0.131(2) 0.0146(13) 0.0054(13) -0.0146(16)
    C14 0.0589(11) 0.0817(14) 0.0909(15) 0.0045(10) 0.0001(10) -0.0161(12)
_geom_special_details
;
All e.s.d.'s (except the e.s.d. in the dihedral angle between two l.s. planes)
are estimated using the full covariance matrix. The cell e.s.d.'s are taken
into account individually in the estimation of e.s.d.'s in distances, angles
and torsion angles; correlations between e.s.d.'s in cell parameters are only
used when they are defined by crystal symmetry. An approximate (isotropic)
treatment of cell e.s.d.'s is used for estimating e.s.d.'s involving l.s.
planes.
;
loop_
    _geom_bond_atom_site_label_1
    _geom_bond_atom_site_label_2
    _geom_bond_site_symmetry_2
    _geom_bond_distance
    _geom_bond_publ_flag
    O1 C8 . 1.225(2) ?
    N1 C7 . 1.273(2) ?
    N1 N2 . 1.369(2) ?
    N2 C8 . 1.360(2) ?
    N2 H2' . 0.877(9) ?
    N3 C8 . 1.353(2) ?
    N3 C9 . 1.406(2) ?
    N3 H3' . 0.876(9) ?
    C1 C2 . 1.374(3) ?
    C1 C6 . 1.380(3) ?
    C1 H1 . 0.9300 ?
    C2 C3 . 1.373(4) ?
    C2 H2 . 0.9300 ?
    C3 C4 . 1.355(4) ?
    C3 H3 . 0.9300 ?
    C4 C5 . 1.374(3) ?
    C4 H4 . 0.9300 ?
    C5 C6 . 1.380(3) ?
    C5 H5 . 0.9300 ?
    C6 C7 . 1.457(3) ?
    C7 H7 . 0.9300 ?
    C9 C14 . 1.376(3) ?
    C9 C10 . 1.380(3) ?
    C10 C11 . 1.373(3) ?
    C10 H10 . 0.9300 ?
    C11 C12 . 1.361(4) ?
    C11 H11 . 0.9300 ?
    C12 C13 . 1.368(4) ?
    C12 H12 . 0.9300 ?
    C13 C14 . 1.384(3) ?
    C13 H13 . 0.9300 ?
    C14 H14 . 0.9300 ?
loop_
    _geom_angle_atom_site_label_1
    _geom_angle_atom_site_label_2
    _geom_angle_atom_site_label_3
    _geom_angle_site_symmetry_1
    _geom_angle_site_symmetry_3
    _geom_angle
    _geom_angle_publ_flag
    C7 N1 N2 . . 115.97(15) ?
    C8 N2 N1 . . 121.18(15) ?
    C8 N2 H2' . . 119.0(13) ?
    N1 N2 H2' . . 119.7(13) ?
    C8 N3 C9 . . 127.98(16) ?
    C8 N3 H3' . . 115.4(14) ?
    C9 N3 H3' . . 116.6(14) ?
    C2 C1 C6 . . 120.6(2) ?
    C2 C1 H1 . . 119.7 ?
    C6 C1 H1 . . 119.7 ?
    C3 C2 C1 . . 120.3(2) ?
    C3 C2 H2 . . 119.8 ?
    C1 C2 H2 . . 119.8 ?
    C4 C3 C2 . . 119.6(2) ?
    C4 C3 H3 . . 120.2 ?
    C2 C3 H3 . . 120.2 ?
    C3 C4 C5 . . 120.6(2) ?
    C3 C4 H4 . . 119.7 ?
    C5 C4 H4 . . 119.7 ?
    C4 C5 C6 . . 120.7(2) ?
    C4 C5 H5 . . 119.6 ?
    C6 C5 H5 . . 119.6 ?
    C1 C6 C5 . . 118.23(19) ?
    C1 C6 C7 . . 122.55(17) ?
    C5 C6 C7 . . 119.22(18) ?
    N1 C7 C6 . . 121.55(17) ?
    N1 C7 H7 . . 119.2 ?
    C6 C7 H7 . . 119.2 ?
    O1 C8 N3 . . 124.84(16) ?
    O1 C8 N2 . . 120.54(16) ?
    N3 C8 N2 . . 114.62(17) ?
    C14 C9 C10 . . 119.58(18) ?
    C14 C9 N3 . . 123.85(17) ?
    C10 C9 N3 . . 116.54(17) ?
    C11 C10 C9 . . 120.2(2) ?
    C11 C10 H10 . . 119.9 ?
    C9 C10 H10 . . 119.9 ?
    C12 C11 C10 . . 120.5(2) ?
    C12 C11 H11 . . 119.7 ?
    C10 C11 H11 . . 119.7 ?
    C11 C12 C13 . . 119.4(2) ?
    C11 C12 H12 . . 120.3 ?
    C13 C12 H12 . . 120.3 ?
    C12 C13 C14 . . 121.1(2) ?
    C12 C13 H13 . . 119.4 ?
    C14 C13 H13 . . 119.4 ?
    C9 C14 C13 . . 119.1(2) ?
    C9 C14 H14 . . 120.4 ?
    C13 C14 H14 . . 120.4 ?
loop_
    _geom_torsion_atom_site_label_1
    _geom_torsion_atom_site_label_2
    _geom_torsion_atom_site_label_3
    _geom_torsion_atom_site_label_4
    _geom_torsion_site_symmetry_1
    _geom_torsion_site_symmetry_2
    _geom_torsion_site_symmetry_3
    _geom_torsion_site_symmetry_4
    _geom_torsion
    _geom_torsion_publ_flag
    C7 N1 N2 C8 . . . . 177.05(17) ?
    C6 C1 C2 C3 . . . . -0.5(3) ?
    C1 C2 C3 C4 . . . . -0.1(4) ?
    C2 C3 C4 C5 . . . . 0.7(4) ?
    C3 C4 C5 C6 . . . . -0.8(3) ?
    C2 C1 C6 C5 . . . . 0.4(3) ?
    C2 C1 C6 C7 . . . . -179.21(19) ?
    C4 C5 C6 C1 . . . . 0.2(3) ?
    C4 C5 C6 C7 . . . . 179.83(18) ?
    N2 N1 C7 C6 . . . . 177.24(16) ?
    C1 C6 C7 N1 . . . . -4.9(3) ?
    C5 C6 C7 N1 . . . . 175.51(18) ?
    C9 N3 C8 O1 . . . . -3.5(3) ?
    C9 N3 C8 N2 . . . . 176.29(18) ?
    N1 N2 C8 O1 . . . . 175.52(17) ?
    N1 N2 C8 N3 . . . . -4.3(3) ?
    C8 N3 C9 C14 . . . . 7.8(3) ?
    C8 N3 C9 C10 . . . . -170.6(2) ?
    C14 C9 C10 C11 . . . . -0.1(4) ?
    N3 C9 C10 C11 . . . . 178.4(2) ?
    C9 C10 C11 C12 . . . . 1.2(4) ?
    C10 C11 C12 C13 . . . . -1.1(5) ?
    C11 C12 C13 C14 . . . . -0.1(4) ?
    C10 C9 C14 C13 . . . . -1.0(3) ?
    N3 C9 C14 C13 . . . . -179.4(2) ?
    C12 C13 C14 C9 . . . . 1.1(4) ?
loop_
    _geom_hbond_atom_site_label_D
    _geom_hbond_atom_site_label_H
    _geom_hbond_atom_site_label_A
    _geom_hbond_site_symmetry_A
    _geom_hbond_distance_DH
    _geom_hbond_distance_HA
    _geom_hbond_distance_DA
    _geom_hbond_angle_DHA
    N3 H3' N1 . 0.876(9) 2.20(2) 2.634(2) 110.4(16)
    N2 H2' O1 3_545 0.877(9) 1.999(11) 2.860(2) 167.0(19)
    C3 H3 Cg1 2_565 0.93 2.99 3.800(3) 146
_iucr_refine_instructions_details
;
TITL 0384_020214_NPSC_BEN_0m in P2/c
CELL 0.71073 13.6308 5.4023 17.5751 90.000 93.065 90.000
ZERR 26.00 0.0014 0.0005 0.0019 0.000 0.004 0.000
LATT 1
SYMM -x, y, -z+1/2
SFAC C  H  N  O
UNIT 56 52 12 4
OMIT  -3.00  50.10
L.S. 30
ACTA
BOND $H
FMAP 2
PLAN 7
CONF
EQIV $1 -x, -y-1, -z
HTAB N2 O1_$1
HTAB N3 N1
HTAB
SIZE 0.21 0.24 0.29
DFIX 0.88 0.01 N3 H3'
DFIX 0.88 0.01 N2 H2'
WGHT  0.066800  0.313100
FVAR  0.263840
TEMP 23.000
O1     4   0.125549 -0.473679  0.035273 11.000000  0.059290  0.068190 =
           0.094860 -0.022840 -0.002120  0.002520
N1     3  -0.035401 -0.032238  0.102781 11.000000  0.053540  0.066160 =
           0.064590 -0.006620  0.006400 -0.001230
N2     3  -0.001595 -0.237373  0.066713 11.000000  0.050130  0.071440 =
           0.081960 -0.021610  0.003630 -0.003770
N3     3   0.154970 -0.101445  0.093965 11.000000  0.052030  0.062280 =
           0.077600 -0.014130 -0.002160  0.002960
C1     1  -0.121238  0.364060  0.185179 11.000000  0.068680  0.074660 =
           0.071760 -0.005640  0.000910  0.000950
AFIX 43
H1     2  -0.053547  0.345570  0.192392 11.000000 -1.200000
AFIX 0
C2     1  -0.167761  0.552612  0.221348 11.000000  0.112180  0.075630 =
           0.075940 -0.010980  0.006230 -0.000670
AFIX 43
H2     2  -0.131483  0.660141  0.253154 11.000000 -1.200000
AFIX 0
C3     1  -0.267542  0.583097  0.210775 11.000000  0.111690  0.076260 =
           0.091890  0.006770  0.029060  0.025580
AFIX 43
H3     2  -0.298919  0.710775  0.235345 11.000000 -1.200000
AFIX 0
C4     1  -0.320043  0.426025  0.164319 11.000000  0.073720  0.093250 =
           0.099490  0.010750  0.013660  0.023420
AFIX 43
H4     2  -0.387548  0.447431  0.156666 11.000000 -1.200000
AFIX 0
C5     1  -0.274372  0.235381  0.128426 11.000000  0.058230  0.084140 =
           0.078250  0.002320  0.004550  0.003830
AFIX 43
H5     2  -0.311428  0.127771  0.097185 11.000000 -1.200000
AFIX 0
C6     1  -0.174103  0.201825  0.138225 11.000000  0.056400  0.063000 =
           0.056630  0.004830  0.007200 -0.000080
C7     1  -0.128217 -0.002787  0.099417 11.000000  0.052800  0.068380 =
           0.060290 -0.005280  0.001750 -0.005730
AFIX 43
H7     2  -0.167652 -0.114478  0.071540 11.000000 -1.200000
AFIX 0
C8     1   0.096286 -0.282112  0.063614 11.000000  0.053230  0.062990 =
           0.062280 -0.003950  0.000910 -0.000550
C9     1   0.258095 -0.099574  0.102875 11.000000  0.051650  0.060540 =
           0.065140  0.003890 -0.001680  0.000720
C10    1   0.299864  0.090848  0.145802 11.000000  0.062460  0.068510 =
           0.111400 -0.013080 -0.003640 -0.003820
AFIX 43
H10    2   0.260059  0.211483  0.165939 11.000000 -1.200000
AFIX 0
C11    1   0.400000  0.102780  0.158878 11.000000  0.067790  0.083670 =
           0.142110 -0.015300 -0.012810 -0.011410
AFIX 43
H11    2   0.427508  0.229960  0.188619 11.000000 -1.200000
AFIX 0
C12    1   0.459296 -0.069991  0.128668 11.000000  0.053420  0.099740 =
           0.150860 -0.002110 -0.005600 -0.005960
AFIX 43
H12    2   0.527134 -0.059768  0.136952 11.000000 -1.200000
AFIX 0
C13    1   0.418222 -0.258821  0.086009 11.000000  0.060350  0.101980 =
           0.130930 -0.014590  0.005360  0.014630
AFIX 43
H13    2   0.458707 -0.376826  0.065300 11.000000 -1.200000
AFIX 0
C14    1   0.317414 -0.277190  0.073153 11.000000  0.058900  0.081690 =
           0.090950 -0.016060  0.000100  0.004470
AFIX 43
H14    2   0.290148 -0.407856  0.044802 11.000000 -1.200000
AFIX 0
H2'    2  -0.043350 -0.335793  0.041979 11.000000  0.074570
H3'    2   0.124324  0.026296  0.112129 11.000000  0.077790
Q1     1   0.418900  0.090200  0.095100 11.000000  0.050000      0.19
Q2     1   0.308200  0.087400  0.088300 11.000000  0.050000      0.18
Q3     1   0.460400 -0.092400  0.069900 11.000000  0.050000      0.16
Q4     1  -0.178600 -0.174900  0.062900 11.000000  0.050000      0.12
Q5     1   0.138700 -0.531400  0.028900 11.000000  0.050000      0.10
Q6     1   0.007400  0.096300  0.126600 11.000000  0.050000      0.10
Q7     1   0.289400 -0.125900  0.059100 11.000000  0.050000      0.10
HKLF 4 1 1 0 0 0 1 0 0 0 1
END
;
data_global
_journal_date_recd_electronic     2014-03-17
_journal_date_accepted     2014-04-13
_journal_name_full     'Acta Crystallographica, Section E'
_journal_year     2014
_journal_volume     70
_journal_issue      5
_journal_page_first     o591
_journal_page_last     o591
_journal_paper_category     QO
_journal_paper_doi     10.1107/S1600536814008344
_journal_coeditor_code     YK2104
_publ_contact_author_name     'M. Sithambaresan'
_publ_contact_author_address
;
Department of Chemistry
Faculty of Science
Eastern University
Chenkalady
Sri Lanka
;
_publ_contact_author_email     'eesans@yahoo.com'
_publ_contact_author_fax     '94-65-2240758'
_publ_contact_author_phone     '94-65-2240755'
_publ_section_title
;
(2<i>E</i>)-2-Benzylidene-<i>N</i>-phenylhydrazinecarboxamide
;
loop_
    _publ_author_name
    _publ_author_address
    'S. R. Layana'
;
      Department of Chemistry
      Mahatma Gandhi College
      Thiruvananthapuram 695 004
      Kerala
      India
;
    'M. Sithambaresan'
;
      Department of Chemistry
      Faculty of Science
      Eastern University, Sri Lanka
      Chenkalady
      Sri Lanka
;
    'V. L. Siji'
;
      Department of Chemistry
      All Saints College
      Thiruvananthapuram 695 007
      Kerala
      India
;
    'M. R. Sudarsanakumar'
;
      Department of Chemistry
      Mahatma Gandhi College
      Thiruvananthapuram 695 004
      Kerala
      India
;
    'S. Suma'
;
     Department of Chemistry
     Sree Narayana College
     Chempazhanthy
     Thiruvananthapuram 695 587
     Kerala
     India
;
