# Supplementary material for: (2E)-2-Benzyl­idene-N-phenyl­hydrazinecarboxamide
Source: Acta Crystallogr Sect E Struct Rep Online. 2014 Apr 26;70(Pt 5):o591. doi: 10.1107/S1600536814008344 (PMC4011198; doi:10.1107/S1600536814008344)
Supplement: Supplementary file 2 [file e-70-0o591-Isup2.hkl]

# 
# h,k,l, Fc-squared, Fo-squared, sigma(Fo-squared) and status flag 
# 
data_I
_shelx_title ' 0384_020214_NPSC_BEN_0m in P2/c' 
_shelx_refln_list_code          4 
_shelx_F_calc_maximum      118.33 
_exptl_crystal_F_000       504.00 
_reflns_d_resolution_high  0.8393 
 
loop_ 
 _symmetry_equiv_pos_as_xyz 
 'x, y, z' 
 '-x, y, -z+1/2' 
 '-x, -y, -z' 
 'x, -y, z-1/2' 
 
_cell_length_a    13.6308 
_cell_length_b     5.4023 
_cell_length_c    17.5751 
_cell_angle_alpha  90.000 
_cell_angle_beta   93.065 
_cell_angle_gamma  90.000 
 
_shelx_F_squared_multiplier     1.000 
 
loop_ 
 _refln_index_h 
 _refln_index_k 
 _refln_index_l 
 _refln_F_squared_calc 
 _refln_F_squared_meas 
 _refln_F_squared_sigma 
 _refln_observed_status 
   2   0   0     2154.28     2064.83     34.49 o 
   3   0   0       65.54       79.89      1.17 o 
   4   0   0      943.09      916.08     10.85 o 
   5   0   0     1770.29     1848.68     21.71 o 
   6   0   0      325.70      352.74      4.53 o 
   7   0   0     6997.15     7777.04    129.97 o 
   8   0   0      174.53      168.04      3.61 o 
   9   0   0        0.24        0.11      0.76 o 
  10   0   0        9.75        8.70      1.02 o 
  11   0   0       13.87       13.30      1.31 o 
  12   0   0        0.93        0.36      1.08 o 
  13   0   0        1.24        0.91      1.16 o 
  14   0   0       56.26       52.84      2.64 o 
  15   0   0       14.62       13.83      1.73 o 
  16   0   0        1.65        0.79      1.51 o 
   0   1   0     1182.65      982.68     12.64 o 
   1   1   0      172.25      187.12      2.33 o 
   2   1   0     1014.68     1005.18      7.38 o 
   3   1   0        7.80       15.36      0.75 o 
   4   1   0      878.49      953.14      7.66 o 
   5   1   0      649.42      661.10      5.65 o 
   6   1   0        0.51        1.10      0.30 o 
   7   1   0       72.83       82.38      2.12 o 
   8   1   0       17.44       14.22      0.72 o 
   9   1   0      189.76      182.25      2.84 o 
  10   1   0       89.63       87.46      1.86 o 
  11   1   0        1.05       -0.21      0.69 o 
  12   1   0        3.93        2.10      0.81 o 
  13   1   0       12.50       12.09      1.05 o 
  14   1   0        4.94        4.65      0.75 o 
  15   1   0        0.89       -0.89      0.98 o 
  16   1   0       12.79       15.43      1.32 o 
   0   2   0      304.78      294.63      4.84 o 
   1   2   0      142.52      148.46      2.12 o 
   2   2   0       19.29       16.92      0.35 o 
   3   2   0      909.46      929.76      8.64 o 
   4   2   0      410.63      402.09      3.83 o 
   5   2   0      293.90      323.64      2.61 o 
   6   2   0       30.80       32.77      0.57 o 
   7   2   0       21.97       22.28      0.60 o 
   8   2   0       61.38       61.73      1.13 o 
   9   2   0        8.68        9.26      0.58 o 
  10   2   0      213.09      216.46      2.79 o 
  11   2   0      175.94      170.81      2.39 o 
  12   2   0      252.23      259.71      3.39 o 
  13   2   0        5.18        3.23      0.68 o 
  14   2   0       10.57       11.55      0.95 o 
  15   2   0        0.67        2.48      0.88 o 
   0   3   0        0.61        0.82      0.69 o 
   1   3   0       37.79       38.04      1.39 o 
   2   3   0      341.24      373.77      5.40 o 
   3   3   0       91.10      105.96      1.63 o 
   4   3   0        0.01       -0.75      0.50 o 
   5   3   0       62.41       72.31      1.06 o 
   6   3   0       49.18       51.19      0.94 o 
   7   3   0       40.49       44.17      1.35 o 
   8   3   0        0.10       -0.61      0.40 o 
   9   3   0       61.79       66.26      2.14 o 
  10   3   0        0.49        0.26      0.61 o 
  11   3   0       24.55       27.82      1.71 o 
  12   3   0       16.14       13.23      1.05 o 
  13   3   0        7.51        6.20      0.95 o 
  14   3   0        3.19        3.84      1.09 o 
   0   4   0       95.36       99.67      3.09 o 
   1   4   0      154.81      170.34      3.07 o 
   2   4   0      126.98      128.61      2.57 o 
   3   4   0       12.95       13.33      0.42 o 
   4   4   0        0.90        0.72      0.27 o 
   5   4   0        0.03       -0.12      0.30 o 
   6   4   0        8.79        6.02      0.47 o 
   7   4   0       18.95       16.99      0.90 o 
   8   4   0        0.44        0.22      0.81 o 
   9   4   0       38.47       40.54      1.51 o 
  10   4   0       19.64       15.92      1.06 o 
  11   4   0        0.18       -0.69      0.79 o 
  12   4   0        1.03        0.52      0.82 o 
   0   5   0       20.27       22.55      3.16 o 
   1   5   0       13.34       16.79      2.13 o 
   2   5   0        3.70        2.37      2.08 o 
   3   5   0        0.17        0.42      0.71 o 
   4   5   0       10.00        8.82      0.79 o 
   5   5   0       14.73       13.06      0.82 o 
   6   5   0       12.35       11.55      0.84 o 
   7   5   0        1.52        1.52      0.71 o 
   8   5   0        0.00        0.52      0.95 o 
   9   5   0        0.57        0.18      0.78 o 
  10   5   0        1.85        1.63      0.86 o 
   0   6   0       43.69       46.11      4.31 o 
   1   6   0        7.09       10.82      2.13 o 
   2   6   0        9.46        9.48      3.02 o 
   3   6   0       11.82       13.36      3.02 o 
   4   6   0       15.12       17.67      3.16 o 
   5   6   0        0.00        0.04      0.68 o 
 -16   1   1        0.13       -0.55      1.00 o 
 -15   1   1        0.14       -0.20      0.96 o 
 -14   1   1        2.23        1.81      0.93 o 
 -13   1   1        4.82        0.84      1.14 o 
 -12   1   1        7.32        4.61      0.86 o 
 -11   1   1       43.42       42.49      1.50 o 
 -10   1   1       10.33        7.67      0.93 o 
  -9   1   1      162.44      166.09      2.66 o 
  -8   1   1       10.12        7.42      0.59 o 
  -7   1   1       16.75        9.31      0.50 o 
  -6   1   1      828.40      906.06      7.69 o 
  -5   1   1      185.75      179.93      1.75 o 
  -4   1   1      228.04      225.14      1.95 o 
  -3   1   1      159.26      143.94      1.21 o 
  -2   1   1      149.74      134.27      1.20 o 
  -1   1   1     4057.56     3690.87     65.58 o 
   0   1   1       56.74       48.14      0.81 o 
   1   1   1     6567.17     5992.23     90.77 o 
   2   1   1     1137.85     1072.71      8.23 o 
   3   1   1      112.21      107.47      0.95 o 
   4   1   1      209.63      218.57      1.89 o 
   5   1   1        0.21        0.11      0.23 o 
   6   1   1      666.95      720.75      5.89 o 
   7   1   1        1.23        0.14      0.34 o 
   8   1   1        9.50       11.56      0.66 o 
   9   1   1        7.14        2.88      0.64 o 
  10   1   1       17.70       14.14      0.88 o 
  11   1   1       19.31       12.25      0.78 o 
  12   1   1       52.66       41.27      1.27 o 
  13   1   1       64.10       56.34      1.50 o 
  14   1   1        0.20       -0.96      0.87 o 
  15   1   1        0.11       -0.63      0.96 o 
 -15   2   1        0.53       -0.36      0.80 o 
 -14   2   1        4.16        4.78      0.72 o 
 -13   2   1        1.26       -0.01      0.61 o 
 -12   2   1        8.88        6.91      0.73 o 
 -11   2   1       74.02       70.49      1.49 o 
 -10   2   1        2.55       -1.09      1.90 o 
  -9   2   1        1.05        0.28      0.44 o 
  -8   2   1        3.56        2.83      0.44 o 
  -7   2   1       48.13       42.00      0.75 o 
  -6   2   1       29.65       27.44      0.54 o 
  -5   2   1      131.11      134.56      1.22 o 
  -4   2   1      407.83      434.83      4.13 o 
  -3   2   1      140.15      144.08      1.55 o 
  -2   2   1       85.98       73.75      0.85 o 
  -1   2   1      211.24      193.37      2.61 o 
   0   2   1       24.36       20.40      0.70 o 
   1   2   1      103.96      101.07      1.57 o 
   2   2   1      901.38      944.37      8.89 o 
   3   2   1      854.91      923.46      8.12 o 
   4   2   1      557.33      563.80      4.75 o 
   5   2   1        2.78        1.96      0.24 o 
   6   2   1       41.90       37.69      0.60 o 
   7   2   1        3.03        2.72      0.32 o 
   8   2   1       82.81       85.51      1.37 o 
   9   2   1      357.70      360.04      4.38 o 
  10   2   1      423.38      449.84      5.43 o 
  11   2   1      140.99      139.98      2.12 o 
  12   2   1        0.02        1.01      0.65 o 
  13   2   1        0.08        0.31      0.63 o 
  14   2   1        0.00        0.22      0.75 o 
  15   2   1        5.42        6.96      1.07 o 
 -14   3   1        0.55       -0.72      0.98 o 
 -13   3   1        0.03        0.57      0.82 o 
 -12   3   1        3.39        0.18      0.81 o 
 -11   3   1      127.87      135.63      2.69 o 
 -10   3   1      169.37      170.86      2.32 o 
  -9   3   1      563.19      590.36      6.28 o 
  -8   3   1       52.24       53.85      1.20 o 
  -7   3   1        8.87        8.50      0.50 o 
  -6   3   1       30.46       31.16      0.79 o 
  -5   3   1       87.99       86.93      1.26 o 
  -4   3   1      549.58      601.57      5.45 o 
  -3   3   1      362.42      373.06      3.30 o 
  -2   3   1      521.87      532.46      6.65 o 
  -1   3   1      166.32      180.97      2.65 o 
   0   3   1       61.97       66.16      1.37 o 
   1   3   1       12.59       10.96      0.75 o 
   2   3   1        1.18        0.22      0.33 o 
   3   3   1      678.41      736.35      6.58 o 
   4   3   1       12.18       11.05      0.38 o 
   5   3   1       15.64       14.63      0.49 o 
   6   3   1       38.95       46.47      0.92 o 
   7   3   1        3.52        3.26      0.42 o 
   8   3   1        0.00       -0.77      0.51 o 
   9   3   1        4.11        2.22      1.69 o 
  10   3   1      190.64      196.14      2.44 o 
  11   3   1       15.49       14.05      1.15 o 
  12   3   1        7.43       10.95      0.90 o 
  13   3   1       21.06       16.79      1.31 o 
  14   3   1        1.82        3.71      1.11 o 
 -12   4   1        0.85        0.43      0.85 o 
 -11   4   1        8.85        8.46      0.97 o 
 -10   4   1        0.20        0.25      0.74 o 
  -9   4   1        0.57        0.47      0.79 o 
  -8   4   1        0.99        0.17      0.88 o 
  -7   4   1        0.72       -0.06      0.64 o 
  -6   4   1       20.21       20.12      0.73 o 
  -5   4   1        7.52        5.44      0.40 o 
  -4   4   1       10.46       12.88      0.47 o 
  -3   4   1        1.36        1.42      0.26 o 
  -2   4   1       15.06       14.67      0.86 o 
  -1   4   1        0.85       -0.09      0.67 o 
   0   4   1       22.95       20.93      1.60 o 
   1   4   1        0.16       -0.35      0.70 o 
   2   4   1        1.22        0.63      0.70 o 
   3   4   1        1.16        1.10      0.40 o 
   4   4   1        0.82        0.91      0.32 o 
   5   4   1        3.64        3.91      0.36 o 
   6   4   1        0.05       -0.45      0.37 o 
   7   4   1       21.34       25.19      1.26 o 
   8   4   1       37.89       40.37      1.46 o 
   9   4   1        1.62        0.52      0.76 o 
  10   4   1       23.96       24.73      1.23 o 
  11   4   1        2.99        2.74      0.91 o 
  12   4   1        0.79        0.03      0.86 o 
 -10   5   1        0.03        0.08      1.02 o 
  -9   5   1        6.30        4.75      0.91 o 
  -8   5   1        6.77        7.20      0.86 o 
  -7   5   1       11.70       13.61      0.95 o 
  -6   5   1       24.31       21.96      1.09 o 
  -5   5   1        5.20        4.80      0.64 o 
  -4   5   1        0.87        0.50      0.47 o 
  -3   5   1       10.14        9.63      0.57 o 
  -2   5   1       19.33       19.30      2.03 o 
  -1   5   1        0.10        3.45      1.73 o 
   0   5   1       48.18       51.77      3.81 o 
   1   5   1       60.20       60.84      3.15 o 
   2   5   1        5.97        6.03      2.44 o 
   3   5   1        0.31        1.03      0.44 o 
   4   5   1        3.89        3.46      0.88 o 
   5   5   1        0.01       -0.87      0.58 o 
   6   5   1        9.19        8.54      0.86 o 
   7   5   1        0.08        0.22      0.71 o 
   8   5   1        0.00        0.78      0.86 o 
   9   5   1        0.17       -0.01      0.75 o 
  10   5   1        0.01        1.43      0.84 o 
  -5   6   1        2.19        2.90      0.69 o 
  -4   6   1       23.91       28.30      3.74 o 
  -3   6   1       29.27       32.47      3.74 o 
  -2   6   1       26.14       29.92      2.64 o 
  -1   6   1        0.12        3.45      2.80 o 
   0   6   1       10.74       11.56      2.13 o 
   1   6   1       14.71       11.97      2.15 o 
   2   6   1        0.12        2.44      2.73 o 
   3   6   1        2.45        0.86      2.59 o 
   4   6   1        0.01        0.22      1.22 o 
   5   6   1        0.60        0.14      0.93 o 
 -16   0   2        5.88        4.90      1.62 o 
 -15   0   2        8.62        4.71      1.51 o 
 -14   0   2       50.84       42.67      2.53 o 
 -13   0   2       13.80        9.09      1.37 o 
 -12   0   2       67.30       68.14      2.59 o 
 -11   0   2       64.07       66.99      2.37 o 
 -10   0   2        2.32        3.19      0.90 o 
  -9   0   2       20.17       17.95      1.22 o 
  -8   0   2       14.91       13.12      0.96 o 
  -7   0   2       70.22       62.63      1.93 o 
  -6   0   2      473.83      505.31     10.33 o 
  -5   0   2       68.06       74.98      1.27 o 
  -4   0   2     1766.30     1767.05     20.70 o 
  -3   0   2     1185.64     1143.95     14.93 o 
  -2   0   2      163.27      178.42      2.23 o 
  -1   0   2     3524.45     3071.51     61.05 o 
   0   0   2      609.17      638.27     14.94 o 
   1   0   2     1063.98      899.46     14.93 o 
   2   0   2    12604.28    12563.13    292.77 o 
   3   0   2      479.71      490.33      5.96 o 
   4   0   2      465.75      456.89      5.60 o 
   5   0   2      250.63      291.27      3.75 o 
   6   0   2      990.52     1095.40     13.11 o 
   7   0   2      815.12      933.43     16.05 o 
   8   0   2      438.22      419.03      7.77 o 
   9   0   2      753.60      788.51     13.92 o 
  10   0   2       17.29       16.28      1.36 o 
  11   0   2        7.06        6.23      1.16 o 
  12   0   2      115.77      104.34      4.45 o 
  13   0   2       14.72       11.41      1.47 o 
  14   0   2       10.38        7.60      1.72 o 
  15   0   2        0.69       -0.17      1.41 o 
  16   0   2        0.04       -0.02      1.47 o 
 -16   1   2        2.47        2.99      0.92 o 
 -15   1   2        0.83       -0.21      0.81 o 
 -14   1   2        8.31        4.73      0.98 o 
 -13   1   2       11.66       10.83      1.02 o 
 -12   1   2        2.48        1.36      0.79 o 
 -11   1   2       17.08       16.42      1.00 o 
 -10   1   2      321.89      311.52      4.38 o 
  -9   1   2      191.58      200.12      3.05 o 
  -8   1   2        4.95        0.36      0.46 o 
  -7   1   2       13.89       13.44      1.12 o 
  -6   1   2       78.75       67.70      0.86 o 
  -5   1   2       71.60       70.12      0.83 o 
  -4   1   2        2.33        3.57      0.27 o 
  -3   1   2      679.03      675.50      4.93 o 
  -2   1   2     5140.41     4994.09     34.55 o 
  -1   1   2     4158.69     3640.02     29.31 o 
   0   1   2     1075.05     1033.95     15.47 o 
   1   1   2     1020.87      999.08     14.79 o 
   2   1   2      588.78      628.68      4.83 o 
   3   1   2      464.46      505.79      3.95 o 
   4   1   2      636.85      613.08      4.97 o 
   5   1   2        8.47        9.92      0.33 o 
   6   1   2      846.80      902.75      7.76 o 
   7   1   2       11.11       17.92      0.66 o 
   8   1   2       26.97       37.72      0.93 o 
   9   1   2        1.22        0.43      0.55 o 
  10   1   2       22.11       18.56      0.79 o 
  11   1   2       77.21       78.53      1.58 o 
  12   1   2       86.34       88.07      1.74 o 
  13   1   2       10.82        8.40      0.78 o 
  14   1   2       17.94       11.71      1.11 o 
  15   1   2        0.48        0.48      1.00 o 
 -15   2   2        0.97        2.92      0.85 o 
 -14   2   2        0.00       -0.53      0.65 o 
 -13   2   2       38.35       38.33      1.25 o 
 -12   2   2       38.80       39.33      1.61 o 
 -11   2   2       65.96       62.27      1.40 o 
 -10   2   2      582.01      578.50      6.23 o 
  -9   2   2       10.18       11.36      0.61 o 
  -8   2   2      143.11      140.19      1.87 o 
  -7   2   2        8.16        6.35      0.37 o 
  -6   2   2      156.94      189.06      1.68 o 
  -5   2   2      105.22      105.74      1.03 o 
  -4   2   2     1150.66     1215.06     10.32 o 
  -3   2   2     2351.59     2456.50     22.93 o 
  -2   2   2       10.56       14.85      0.41 o 
  -1   2   2      128.82      146.91      1.71 o 
   0   2   2      241.93      209.02      2.78 o 
   1   2   2       77.91       78.99      1.00 o 
   2   2   2       32.46       33.13      0.62 o 
   3   2   2        0.41       -0.11      0.21 o 
   4   2   2       16.40       17.60      0.49 o 
   5   2   2       48.80       48.43      0.61 o 
   6   2   2       26.40       24.14      0.51 o 
   7   2   2        3.98        2.66      0.35 o 
   8   2   2       44.82       43.20      0.98 o 
   9   2   2       33.38       28.97      1.77 o 
  10   2   2       36.29       27.30      1.09 o 
  11   2   2        9.83       10.50      1.18 o 
  12   2   2      116.35      113.02      2.08 o 
  13   2   2        7.79        5.71      0.82 o 
  14   2   2        0.20       -0.08      0.77 o 
  15   2   2        0.45        1.63      0.98 o 
 -14   3   2        5.15        6.03      0.98 o 
 -13   3   2       22.71       26.49      2.61 o 
 -12   3   2        6.65        8.64      1.46 o 
 -11   3   2        2.77        2.30      0.83 o 
 -10   3   2       47.02       49.81      1.26 o 
  -9   3   2      287.77      288.53      3.40 o 
  -8   3   2      157.22      147.90      2.37 o 
  -7   3   2        9.24       10.59      0.53 o 
  -6   3   2        6.81        7.37      0.49 o 
  -5   3   2       14.20       13.51      0.51 o 
  -4   3   2        0.08       -0.06      0.27 o 
  -3   3   2       35.71       42.63      0.68 o 
  -2   3   2      215.49      217.77      2.38 o 
  -1   3   2      102.53      105.18      1.84 o 
   0   3   2        2.82        3.23      0.65 o 
   1   3   2        1.35        0.10      0.42 o 
   2   3   2      166.00      157.64      2.45 o 
   3   3   2      312.98      310.18      3.40 o 
   4   3   2       78.96       86.54      1.10 o 
   5   3   2        9.80        9.55      0.41 o 
   6   3   2        1.02        1.27      0.31 o 
   7   3   2      122.68      125.26      1.66 o 
   8   3   2       11.90       12.12      0.61 o 
   9   3   2       51.31       43.32      2.53 o 
  10   3   2       85.80       88.91      1.98 o 
  11   3   2       15.90       16.35      0.99 o 
  12   3   2        0.10       -0.53      0.76 o 
  13   3   2        5.29        6.91      1.13 o 
  14   3   2       22.56       25.97      2.77 o 
 -12   4   2        0.01       -0.85      0.79 o 
 -11   4   2        3.91        6.17      1.26 o 
 -10   4   2       63.06       66.46      1.86 o 
  -9   4   2        0.28       -1.08      0.73 o 
  -8   4   2       26.72       26.40      1.20 o 
  -7   4   2        3.59        1.07      0.60 o 
  -6   4   2        2.62        2.53      0.46 o 
  -5   4   2       45.08       44.94      0.93 o 
  -4   4   2       13.60       12.40      0.46 o 
  -3   4   2       69.37       71.51      0.99 o 
  -2   4   2        7.74        9.55      0.48 o 
  -1   4   2        2.08        1.16      1.06 o 
   0   4   2      238.92      231.51      3.84 o 
   1   4   2      244.35      250.83      4.09 o 
   2   4   2       42.30       44.50      1.40 o 
   3   4   2       10.67       10.61      0.48 o 
   4   4   2       37.11       38.57      0.77 o 
   5   4   2        0.47        0.65      0.33 o 
   6   4   2        1.14        1.36      0.38 o 
   7   4   2       36.41       33.70      1.25 o 
   8   4   2      231.36      240.16      3.81 o 
   9   4   2      127.08      130.15      2.60 o 
  10   4   2        1.08        1.49      0.82 o 
  11   4   2        1.52       -0.20      0.79 o 
  12   4   2        2.27        4.64      1.05 o 
 -10   5   2        0.50       -0.19      0.93 o 
  -9   5   2        3.44        2.80      0.81 o 
  -8   5   2       32.82       34.05      1.40 o 
  -7   5   2        0.51        0.43      0.70 o 
  -6   5   2       44.23       48.30      1.45 o 
  -5   5   2       35.32       32.09      1.24 o 
  -4   5   2        1.89        0.77      0.75 o 
  -3   5   2        1.00        0.36      0.41 o 
  -2   5   2        0.77        0.57      1.72 o 
  -1   5   2      345.79      385.85      8.58 o 
   0   5   2       31.27       39.21      3.30 o 
   1   5   2      206.72      224.65      4.64 o 
   2   5   2       70.89       78.87      4.74 o 
   3   5   2       24.13       26.19      1.51 o 
   4   5   2       11.22       10.60      1.02 o 
   5   5   2        2.32        2.27      0.64 o 
   6   5   2       20.41       20.41      1.13 o 
   7   5   2        0.14       -0.34      0.72 o 
   8   5   2       14.36       16.25      1.53 o 
   9   5   2        1.26       -0.63      0.88 o 
  10   5   2        1.10        0.96      0.96 o 
  -5   6   2        0.83        1.41      0.68 o 
  -4   6   2        0.37        1.49      2.15 o 
  -3   6   2        4.48        7.61      2.73 o 
  -2   6   2        6.12        8.93      2.07 o 
  -1   6   2       15.82       17.14      2.28 o 
   0   6   2        0.41        1.52      1.86 o 
   1   6   2        7.80       10.20      3.16 o 
   2   6   2        0.05       -1.72      2.59 o 
   3   6   2        2.33        3.59      2.59 o 
   4   6   2        1.76        3.88      1.94 o 
   5   6   2        1.37        1.01      0.94 o 
 -15   1   3        0.18        0.35      0.83 o 
 -14   1   3        4.35        4.62      0.85 o 
 -13   1   3       18.14       14.38      1.42 o 
 -12   1   3      131.76      131.85      2.24 o 
 -11   1   3       34.74       31.09      1.14 o 
 -10   1   3        2.43        0.95      0.55 o 
  -9   1   3      524.86      526.46      6.11 o 
  -8   1   3       42.68       50.38      1.12 o 
  -7   1   3      469.77      487.29      5.55 o 
  -6   1   3        1.96        0.25      0.36 o 
  -5   1   3        0.00       -0.31      0.21 o 
  -4   1   3      187.26      187.25      1.59 o 
  -3   1   3       46.28       36.47      0.44 o 
  -2   1   3     4541.13     4461.68     30.94 o 
  -1   1   3     1188.94     1181.45      9.01 o 
   0   1   3     4992.13     4659.06     37.39 o 
   1   1   3       71.03       61.89      0.75 o 
   2   1   3      622.31      566.54      4.65 o 
   3   1   3      367.12      360.11      3.01 o 
   4   1   3        2.41        2.54      0.20 o 
   5   1   3       98.41      123.69      1.19 o 
   6   1   3       55.65       62.90      0.88 o 
   7   1   3       14.46       15.14      0.58 o 
   8   1   3       15.09        9.56      0.53 o 
   9   1   3      103.16       98.29      1.64 o 
  10   1   3       68.96       60.83      1.35 o 
  11   1   3        3.54        5.61      0.63 o 
  12   1   3       13.80       12.46      0.80 o 
  13   1   3       11.42        7.99      0.99 o 
  14   1   3        2.39        2.05      0.93 o 
  15   1   3        2.85        2.64      1.03 o 
 -15   2   3        2.23        3.29      0.88 o 
 -14   2   3        0.09        0.11      0.67 o 
 -13   2   3        1.99        0.88      0.63 o 
 -12   2   3       59.78       66.57      2.15 o 
 -11   2   3       10.28        6.23      0.69 o 
 -10   2   3      513.98      528.90      5.76 o 
  -9   2   3        0.27       -0.47      0.44 o 
  -8   2   3       29.39       30.04      0.86 o 
  -7   2   3       97.17       90.82      1.16 o 
  -6   2   3        0.48       -0.07      0.23 o 
  -5   2   3      259.81      257.37      2.15 o 
  -4   2   3       13.01       13.17      0.43 o 
  -3   2   3      833.67      940.95      8.13 o 
  -2   2   3      125.10      118.39      1.31 o 
  -1   2   3       32.10       42.31      0.64 o 
   0   2   3      483.33      491.17      4.71 o 
   1   2   3       99.54       90.08      0.98 o 
   2   2   3      755.13      786.49      7.48 o 
   3   2   3        0.69       -0.15      0.17 o 
   4   2   3     1025.35     1158.99      9.42 o 
   5   2   3       21.10       23.26      0.46 o 
   6   2   3       56.68       56.44      0.77 o 
   7   2   3       17.66       17.46      0.58 o 
   8   2   3       54.65       52.33      1.05 o 
   9   2   3      206.68      202.90      2.56 o 
  10   2   3       17.28       15.92      1.32 o 
  11   2   3       88.71       86.64      1.59 o 
  12   2   3        1.40        1.01      0.92 o 
  13   2   3        0.45        1.48      0.81 o 
  14   2   3        2.04        2.89      0.94 o 
  15   2   3        0.21        0.93      1.16 o 
 -14   3   3        1.49        2.96      1.16 o 
 -13   3   3        0.94        0.73      0.95 o 
 -12   3   3       38.28       44.56      2.67 o 
 -11   3   3        7.51        9.12      1.45 o 
 -10   3   3       87.69       97.03      1.65 o 
  -9   3   3       54.12       50.87      1.62 o 
  -8   3   3       91.51       91.04      2.51 o 
  -7   3   3        5.44        4.58      0.38 o 
  -6   3   3        1.46        1.60      0.36 o 
  -5   3   3       15.79       14.98      1.02 o 
  -4   3   3        8.49       11.60      0.53 o 
  -3   3   3      159.49      177.81      1.93 o 
  -2   3   3       71.89       80.14      1.11 o 
  -1   3   3       81.59       87.88      1.18 o 
   0   3   3        5.33        7.29      0.34 o 
   1   3   3      196.15      199.97      2.38 o 
   2   3   3       35.91       40.11      0.91 o 
   3   3   3      508.57      557.59      5.86 o 
   4   3   3        0.17        0.52      0.27 o 
   5   3   3        5.40        4.36      0.37 o 
   6   3   3        0.56       -0.26      0.27 o 
   7   3   3        8.33        7.59      0.46 o 
   8   3   3      289.55      302.36      3.57 o 
   9   3   3      126.58      132.85      2.37 o 
  10   3   3      266.66      277.48      3.49 o 
  11   3   3        7.91       11.24      0.89 o 
  12   3   3       15.05       15.64      1.29 o 
  13   3   3       10.58        9.53      1.48 o 
  14   3   3        9.52       10.05      1.31 o 
 -12   4   3        5.45        5.11      0.94 o 
 -11   4   3        0.86        1.15      0.82 o 
 -10   4   3        7.50        9.05      0.95 o 
  -9   4   3        2.56        2.57      0.77 o 
  -8   4   3       17.43       16.53      0.99 o 
  -7   4   3        7.47        7.47      0.76 o 
  -6   4   3        9.03        9.74      0.54 o 
  -5   4   3        0.44        0.27      0.34 o 
  -4   4   3       14.18       11.03      0.46 o 
  -3   4   3        5.19        4.36      0.32 o 
  -2   4   3        0.75        0.54      0.27 o 
  -1   4   3        3.49        2.57      0.38 o 
   0   4   3      372.76      364.60      3.89 o 
   1   4   3       41.04       40.61      0.97 o 
   2   4   3       87.67       89.33      1.81 o 
   3   4   3       21.65       20.30      0.62 o 
   4   4   3       26.78       29.32      0.91 o 
   5   4   3        8.40        7.13      0.43 o 
   6   4   3       13.82       14.58      0.57 o 
   7   4   3       42.11       38.35      1.47 o 
   8   4   3        0.01        0.20      0.87 o 
   9   4   3       96.97      106.59      2.64 o 
  10   4   3        4.71        5.16      0.96 o 
  11   4   3        7.23        5.88      1.02 o 
  12   4   3        0.59        1.23      1.10 o 
 -10   5   3        0.45        0.75      0.92 o 
  -9   5   3        6.67        7.22      0.93 o 
  -8   5   3        0.09        0.06      0.74 o 
  -7   5   3        4.01        4.26      0.74 o 
  -6   5   3        5.19        3.98      0.71 o 
  -5   5   3       18.91       16.83      0.88 o 
  -4   5   3        0.02       -0.22      0.49 o 
  -3   5   3        0.31       -0.92      0.70 o 
  -2   5   3        0.78        0.68      0.91 o 
  -1   5   3        0.38        1.99      1.29 o 
   0   5   3       30.20       30.02      1.63 o 
   1   5   3       33.28       45.25      4.17 o 
   2   5   3      162.53      187.47      7.47 o 
   3   5   3       54.52       55.80      3.45 o 
   4   5   3        2.34        1.92      0.63 o 
   5   5   3        1.09        0.55      0.63 o 
   6   5   3        1.55        0.56      0.72 o 
   7   5   3        0.07       -0.11      1.33 o 
   8   5   3        1.47        1.56      0.85 o 
   9   5   3       19.61       15.90      1.21 o 
  -5   6   3        0.00       -0.45      0.68 o 
  -4   6   3        0.89        0.47      0.92 o 
  -3   6   3       12.83       12.30      1.95 o 
  -2   6   3       26.98       25.76      2.52 o 
  -1   6   3        9.72       12.58      2.23 o 
   0   6   3        3.92        5.60      3.02 o 
   1   6   3        8.26        7.61      3.16 o 
   2   6   3        0.56        1.72      2.73 o 
   3   6   3        0.08        0.25      1.87 o 
   4   6   3        8.69        6.56      1.22 o 
   5   6   3       17.86       18.31      1.55 o 
 -16   0   4        3.58        5.65      1.62 o 
 -15   0   4        3.65        2.38      1.51 o 
 -14   0   4       17.82       11.56      1.62 o 
 -13   0   4       28.61       20.59      1.67 o 
 -12   0   4        0.73       -0.91      1.22 o 
 -11   0   4       46.36       36.53      2.00 o 
 -10   0   4       57.26       54.56      2.13 o 
  -9   0   4       42.26       41.16      1.82 o 
  -8   0   4       31.36       32.21      2.51 o 
  -7   0   4     1076.70     1135.36     19.35 o 
  -6   0   4     2268.16     2414.95     40.12 o 
  -5   0   4      658.49      653.39      7.97 o 
  -4   0   4      103.07      132.43      2.30 o 
  -3   0   4       69.47       58.86      1.02 o 
  -2   0   4     2228.00     2021.51     23.68 o 
  -1   0   4    14002.28    14056.99    189.22 o 
   1   0   4     5604.29     5816.38    159.10 o 
   2   0   4      873.66      790.26     10.87 o 
   3   0   4      505.48      660.21      7.97 o 
   4   0   4      457.09      487.40      6.03 o 
   5   0   4      788.79      741.36      9.00 o 
   6   0   4     1322.62     1386.44     23.36 o 
   7   0   4      239.75      293.04      5.64 o 
   8   0   4      157.16      143.85      3.35 o 
   9   0   4      183.56      185.55      4.16 o 
  10   0   4        0.22        0.57      0.51 o 
  11   0   4       40.75       37.29      1.98 o 
  12   0   4        3.24        1.57      0.52 o 
  13   0   4       36.14       28.07      1.88 o 
  14   0   4       29.49       35.95      6.46 o 
  15   0   4        1.17        1.73      1.94 o 
 -15   1   4        6.44        5.26      0.91 o 
 -14   1   4       45.38       47.87      1.56 o 
 -13   1   4       10.56        8.55      0.83 o 
 -12   1   4       56.65       55.12      1.86 o 
 -11   1   4       94.00       89.19      1.73 o 
 -10   1   4        8.17        7.36      0.75 o 
  -9   1   4       42.18       44.13      1.14 o 
  -8   1   4      206.55      201.02      2.66 o 
  -7   1   4      529.34      553.51      5.73 o 
  -6   1   4      263.76      254.68      2.58 o 
  -5   1   4      359.33      376.61      3.04 o 
  -4   1   4      262.86      267.36      2.09 o 
  -3   1   4       18.24       19.26      0.66 o 
  -2   1   4       15.71       22.26      1.06 o 
  -1   1   4     8250.83     8020.96     67.49 o 
   0   1   4    13703.40    13304.49    176.48 o 
   1   1   4      995.42      904.18      7.64 o 
   2   1   4      360.47      427.79      3.99 o 
   3   1   4     3220.37     3282.35     25.03 o 
   4   1   4      610.45      663.26      5.45 o 
   5   1   4        0.01       -0.34      0.23 o 
   6   1   4      508.61      533.56      5.49 o 
   7   1   4      833.17      885.86      9.03 o 
   8   1   4       13.62       13.14      0.56 o 
   9   1   4       54.65       53.03      1.24 o 
  10   1   4      441.99      435.31      4.79 o 
  11   1   4      178.49      180.78      2.38 o 
  12   1   4       28.96       37.48      1.20 o 
  13   1   4        0.07        0.27      0.84 o 
  14   1   4        0.05       -0.29      0.94 o 
  15   1   4       17.15       14.96      1.26 o 
 -15   2   4        0.10        0.49      0.74 o 
 -14   2   4        3.02        3.81      0.77 o 
 -13   2   4       28.96       30.74      1.45 o 
 -12   2   4       26.90       26.83      1.20 o 
 -11   2   4       25.04       22.98      1.02 o 
 -10   2   4        0.00       -1.59      1.06 o 
  -9   2   4        9.35        7.93      0.64 o 
  -8   2   4        3.56        4.05      0.51 o 
  -7   2   4       13.87       12.06      0.57 o 
  -6   2   4       28.48       28.18      0.69 o 
  -5   2   4       15.88        8.09      0.30 o 
  -4   2   4      173.86      201.52      1.74 o 
  -3   2   4      814.54      924.88      7.53 o 
  -2   2   4      241.37      267.77      2.46 o 
  -1   2   4       10.38        9.10      0.38 o 
   0   2   4        9.77       10.16      0.43 o 
   1   2   4        5.21        3.75      0.22 o 
   2   2   4      872.72      937.82      8.25 o 
   3   2   4       34.94       30.37      0.48 o 
   4   2   4       14.15       19.38      0.45 o 
   5   2   4      122.58      131.10      1.31 o 
   6   2   4        9.76       10.72      0.40 o 
   7   2   4       42.02       41.89      0.92 o 
   8   2   4        3.46        5.03      0.48 o 
   9   2   4      178.07      185.19      2.40 o 
  10   2   4       59.44       64.25      1.32 o 
  11   2   4       51.35       52.58      1.27 o 
  12   2   4       38.81       36.21      1.78 o 
  13   2   4        1.01        1.14      0.85 o 
  14   2   4        7.52        9.23      1.05 o 
 -14   3   4        1.71        3.76      0.93 o 
 -13   3   4       24.07       29.03      1.56 o 
 -12   3   4       25.81       26.21      1.53 o 
 -11   3   4       27.02       34.31      1.49 o 
 -10   3   4        0.17       -0.43      0.55 o 
  -9   3   4      149.89      157.77      2.40 o 
  -8   3   4      115.66      122.14      2.13 o 
  -7   3   4       36.94       38.91      0.85 o 
  -6   3   4        0.66        1.00      0.34 o 
  -5   3   4       52.39       51.64      0.97 o 
  -4   3   4       87.33       83.30      1.16 o 
  -3   3   4        0.12       -0.04      0.27 o 
  -2   3   4      509.36      522.04      5.50 o 
  -1   3   4      217.07      239.62      2.53 o 
   0   3   4       55.78       56.59      0.75 o 
   1   3   4       32.96       27.63      0.53 o 
   2   3   4        4.51        4.03      0.47 o 
   3   3   4        1.16        0.60      0.35 o 
   4   3   4        3.53        2.84      0.33 o 
   5   3   4        0.98        0.80      0.31 o 
   6   3   4        6.47        4.98      0.34 o 
   7   3   4        1.57        1.26      0.41 o 
   8   3   4        3.76        1.13      0.99 o 
   9   3   4        1.05       -0.82      0.55 o 
  10   3   4        6.57        7.79      0.96 o 
  11   3   4       16.79       17.15      1.26 o 
  12   3   4       18.78       16.99      1.31 o 
  13   3   4        0.04        0.32      1.01 o 
 -12   4   4        0.37        1.53      0.97 o 
 -11   4   4        1.51        1.28      0.89 o 
 -10   4   4        0.12        0.50      1.06 o 
  -9   4   4       66.85       68.85      1.83 o 
  -8   4   4        2.56        0.96      0.70 o 
  -7   4   4        0.28       -0.81      0.60 o 
  -6   4   4        0.39        0.10      0.40 o 
  -5   4   4        7.67        7.02      0.52 o 
  -4   4   4       10.63        7.85      0.42 o 
  -3   4   4        1.01        0.73      0.36 o 
  -2   4   4       98.14       87.41      1.13 o 
  -1   4   4        7.84        6.86      0.35 o 
   0   4   4        0.41        1.28      0.49 o 
   1   4   4       15.20       13.28      0.61 o 
   2   4   4        3.66        3.20      0.33 o 
   3   4   4       44.03       43.16      0.90 o 
   4   4   4       20.44       19.34      0.65 o 
   5   4   4        0.19        0.44      0.36 o 
   6   4   4        3.00        3.09      0.57 o 
   7   4   4        0.25       -0.51      0.55 o 
   8   4   4        4.98        2.73      1.66 o 
   9   4   4       44.46       49.63      1.93 o 
  10   4   4        0.00        0.81      0.88 o 
  11   4   4        4.62        3.20      0.99 o 
  12   4   4        3.13        3.64      1.05 o 
  -9   5   4        9.97       10.08      1.05 o 
  -8   5   4        0.44        1.56      0.76 o 
  -7   5   4        6.90        7.89      0.80 o 
  -6   5   4        0.16       -0.86      0.58 o 
  -5   5   4        0.75        0.72      0.79 o 
  -4   5   4        4.89        3.75      0.57 o 
  -3   5   4        0.60        0.15      0.49 o 
  -2   5   4       77.68       78.24      1.52 o 
  -1   5   4       49.93       58.37      1.70 o 
   0   5   4        3.41        5.05      1.01 o 
   1   5   4        4.79        6.75      2.59 o 
   2   5   4       14.62       14.03      2.94 o 
   3   5   4       35.60       34.35      1.55 o 
   4   5   4       24.02       24.55      1.18 o 
   5   5   4        2.98        2.36      0.68 o 
   6   5   4       25.09       24.70      1.33 o 
   7   5   4        0.01        0.07      1.27 o 
   8   5   4        0.03        0.57      0.95 o 
   9   5   4        0.45        1.07      0.89 o 
  -5   6   4        1.05        0.29      0.71 o 
  -4   6   4        0.79        0.59      1.22 o 
  -3   6   4        4.09        4.47      0.99 o 
  -2   6   4        3.44        5.58      0.99 o 
  -1   6   4       18.02       24.93      1.88 o 
   0   6   4        7.35        9.63      3.30 o 
   1   6   4        0.56       -0.14      2.73 o 
   2   6   4        0.56        2.44      2.73 o 
   3   6   4        0.16       -0.86      0.94 o 
   4   6   4        2.94        0.44      1.06 o 
 -15   1   5        2.70        2.92      1.03 o 
 -14   1   5        0.37        1.36      0.81 o 
 -13   1   5       32.47       27.37      1.29 o 
 -12   1   5       68.32       67.49      2.26 o 
 -11   1   5       14.07       11.68      0.81 o 
 -10   1   5       25.52       24.02      0.92 o 
  -9   1   5       12.36       10.98      0.79 o 
  -8   1   5      105.99      103.08      1.47 o 
  -7   1   5      390.64      392.09      4.19 o 
  -6   1   5        3.74        1.47      0.29 o 
  -5   1   5       16.19       17.98      0.41 o 
  -4   1   5      275.33      285.08      2.24 o 
  -3   1   5       41.32       25.84      0.47 o 
  -2   1   5     1083.66      970.69      7.79 o 
  -1   1   5     4561.51     4251.27     33.79 o 
   0   1   5    10747.50    10619.68     93.79 o 
   1   1   5      556.96      560.83      5.16 o 
   2   1   5        0.03       -0.07      0.24 o 
   3   1   5      806.83      822.21      7.04 o 
   4   1   5       16.86       21.73      0.47 o 
   5   1   5      182.94      174.22      1.76 o 
   6   1   5      283.68      304.98      3.65 o 
   7   1   5      374.01      401.78      4.73 o 
   8   1   5       96.45       94.71      1.56 o 
   9   1   5       19.17       16.99      0.70 o 
  10   1   5      353.25      358.24      4.48 o 
  11   1   5      116.33      114.17      1.94 o 
  12   1   5       36.86       34.77      2.01 o 
  13   1   5       10.72        8.77      1.00 o 
  14   1   5        2.42        2.17      0.96 o 
  15   1   5        1.78        2.03      1.06 o 
 -15   2   5        5.62        5.22      1.00 o 
 -14   2   5        1.71        1.67      0.83 o 
 -13   2   5        2.08        2.23      0.74 o 
 -12   2   5        0.03       -0.34      0.69 o 
 -11   2   5        5.52        4.94      0.75 o 
 -10   2   5       18.97       16.74      0.99 o 
  -9   2   5        7.19        8.17      0.69 o 
  -8   2   5        2.02        1.39      0.58 o 
  -7   2   5        0.58        1.00      0.44 o 
  -6   2   5      130.30      129.71      1.60 o 
  -5   2   5       30.46       35.00      0.76 o 
  -4   2   5       47.06       38.58      1.09 o 
  -3   2   5      119.97      103.58      1.03 o 
  -2   2   5       49.65       49.86      0.67 o 
  -1   2   5      161.01      145.96      2.11 o 
   0   2   5      107.83      102.97      2.46 o 
   1   2   5      479.60      465.54      4.39 o 
   2   2   5      261.98      308.94      2.55 o 
   3   2   5        0.60       -0.14      0.17 o 
   4   2   5      140.39      163.39      1.55 o 
   5   2   5      575.15      611.38      5.10 o 
   6   2   5      160.73      196.90      2.14 o 
   7   2   5       72.05       68.46      1.28 o 
   8   2   5       17.62       13.44      0.68 o 
   9   2   5      284.73      309.05      3.92 o 
  10   2   5       33.15       38.31      1.70 o 
  11   2   5       13.73       16.11      0.83 o 
  12   2   5       10.94       12.13      1.02 o 
  13   2   5        2.47        2.25      0.90 o 
  14   2   5        8.03       11.62      1.15 o 
 -14   3   5        2.00        2.60      0.93 o 
 -13   3   5        0.47        1.52      1.12 o 
 -12   3   5       21.64       20.90      1.20 o 
 -11   3   5      194.36      200.50      4.16 o 
 -10   3   5       96.58      107.01      2.28 o 
  -9   3   5        8.63        9.78      0.64 o 
  -8   3   5        3.85        1.18      0.83 o 
  -7   3   5        0.54       -0.41      0.30 o 
  -6   3   5        0.00       -0.31      0.21 o 
  -5   3   5       11.50        8.72      0.45 o 
  -4   3   5      560.37      608.72      5.89 o 
  -3   3   5      226.80      246.80      2.61 o 
  -2   3   5       87.25       78.90      1.35 o 
  -1   3   5        9.32       12.13      0.77 o 
   0   3   5        6.02        7.07      0.34 o 
   1   3   5       85.33       85.41      1.06 o 
   2   3   5      200.12      213.61      2.35 o 
   3   3   5      109.53      126.23      1.57 o 
   4   3   5        0.13        0.08      0.28 o 
   5   3   5       19.97       18.81      0.57 o 
   6   3   5        0.45        1.23      0.36 o 
   7   3   5        2.90        3.14      0.64 o 
   8   3   5       17.00       14.03      0.91 o 
   9   3   5      110.05      110.46      2.37 o 
  10   3   5       64.64       72.07      2.24 o 
  11   3   5        6.81        9.02      1.46 o 
  12   3   5        3.32        2.13      1.02 o 
  13   3   5        0.78       -0.15      1.01 o 
 -12   4   5        7.85        9.90      1.23 o 
 -11   4   5        9.89       13.52      1.09 o 
 -10   4   5       17.14       18.04      1.47 o 
  -9   4   5        0.08       -0.22      0.71 o 
  -8   4   5       14.28       16.17      1.00 o 
  -7   4   5       29.88       27.67      1.23 o 
  -6   4   5       95.90       88.21      1.87 o 
  -5   4   5       35.07       34.15      0.88 o 
  -4   4   5        9.49        9.11      0.72 o 
  -3   4   5       45.96       45.86      0.89 o 
  -2   4   5        3.96        3.39      0.40 o 
  -1   4   5        0.43       -0.46      0.52 o 
   0   4   5       45.38       44.01      0.81 o 
   1   4   5       13.69       12.05      0.68 o 
   2   4   5       16.31       16.79      0.63 o 
   3   4   5        7.67        6.19      0.44 o 
   4   4   5        2.00        1.72      0.37 o 
   5   4   5        1.26        0.06      0.37 o 
   6   4   5        0.66        1.73      0.57 o 
   7   4   5        0.03       -0.30      0.69 o 
   8   4   5        4.46        3.86      0.98 o 
   9   4   5        0.32        1.68      0.96 o 
  10   4   5        4.03        4.88      1.05 o 
  11   4   5        0.74       -0.05      0.93 o 
  -9   5   5        1.40        0.46      0.94 o 
  -8   5   5        0.00        0.16      0.79 o 
  -7   5   5        4.08        3.77      0.75 o 
  -6   5   5        1.33        1.72      0.66 o 
  -5   5   5        3.33        4.12      0.67 o 
  -4   5   5        5.52        3.54      0.61 o 
  -3   5   5        0.78        0.34      0.56 o 
  -2   5   5       12.26       11.44      0.69 o 
  -1   5   5       34.09       40.43      1.21 o 
   0   5   5       58.43       54.88      1.70 o 
   1   5   5        0.13       -1.03      0.69 o 
   2   5   5        0.34       -0.90      1.72 o 
   3   5   5        7.31        5.96      0.93 o 
   4   5   5        2.82        3.45      0.66 o 
   5   5   5        1.71        0.39      0.72 o 
   6   5   5       22.68       23.92      1.91 o 
   7   5   5       20.01       19.48      1.22 o 
   8   5   5        0.00        0.48      1.75 o 
   9   5   5        6.39        9.05      1.11 o 
  -4   6   5        0.81       -0.16      1.05 o 
  -3   6   5        2.00        4.19      0.97 o 
  -2   6   5        3.51        3.01      1.08 o 
  -1   6   5        4.33        5.56      1.44 o 
   0   6   5        2.88        5.75      3.30 o 
   1   6   5        5.80       10.63      3.30 o 
   2   6   5        2.34        2.59      3.02 o 
   3   6   5        1.22       -0.39      1.05 o 
   4   6   5        9.47        8.03      1.31 o 
 -15   0   6        0.00       -1.47      1.41 o 
 -14   0   6       19.53       18.13      1.82 o 
 -13   0   6        0.00       -1.94      1.29 o 
 -12   0   6       10.34       10.18      0.88 o 
 -11   0   6       25.03       22.29      1.11 o 
 -10   0   6      184.29      191.47      3.37 o 
  -9   0   6       16.21       17.34      0.79 o 
  -8   0   6       76.54       73.44      2.28 o 
  -7   0   6      296.47      334.22      6.35 o 
  -6   0   6       38.30       36.79      1.45 o 
  -5   0   6      598.41      580.52     10.16 o 
  -4   0   6       41.77       37.52      0.98 o 
  -3   0   6      595.88      603.38      7.36 o 
  -2   0   6       61.02       76.08      1.31 o 
  -1   0   6     2107.96     1805.84     24.47 o 
   0   0   6     2559.19     2814.54     37.90 o 
   1   0   6     2011.14     1837.76     31.17 o 
   2   0   6     1706.29     1681.47     22.86 o 
   3   0   6      258.73      286.60      4.31 o 
   4   0   6      688.09      686.08      8.40 o 
   5   0   6       13.14       12.67      0.91 o 
   6   0   6       71.63       68.17      2.03 o 
   7   0   6      100.35      118.39      2.95 o 
   8   0   6       34.59       30.37      1.73 o 
   9   0   6        4.40        4.38      1.02 o 
  10   0   6        0.75        1.50      1.06 o 
  11   0   6       41.99       38.57      2.18 o 
  12   0   6      139.48      135.40      3.81 o 
  13   0   6        0.18        0.07      1.32 o 
  14   0   6        1.39       -0.18      1.37 o 
  15   0   6        0.99        2.85      1.51 o 
 -15   1   6        0.08        0.43      1.04 o 
 -14   1   6        0.02       -0.13      0.94 o 
 -13   1   6       18.98       16.88      1.08 o 
 -12   1   6       35.83       34.08      1.48 o 
 -11   1   6       34.63       41.92      1.79 o 
 -10   1   6       75.91       79.96      1.39 o 
  -9   1   6       13.06       12.59      0.86 o 
  -8   1   6        0.12       -0.55      0.37 o 
  -7   1   6        2.52        4.57      0.54 o 
  -6   1   6       81.69       84.72      1.20 o 
  -5   1   6      196.70      197.48      1.83 o 
  -4   1   6      155.80      153.87      1.42 o 
  -3   1   6        2.79        1.94      0.27 o 
  -2   1   6      157.78      142.50      1.37 o 
  -1   1   6     1334.92     1253.28     11.19 o 
   0   1   6     1151.53     1255.47     12.10 o 
   1   1   6      920.39      871.32      8.49 o 
   2   1   6       84.94       90.56      1.22 o 
   3   1   6      121.87      125.89      1.35 o 
   4   1   6       13.24       13.28      0.41 o 
   5   1   6       56.57       62.87      1.01 o 
   6   1   6      702.66      696.69      8.64 o 
   7   1   6      225.96      242.53      3.48 o 
   8   1   6      294.40      292.57      4.13 o 
   9   1   6        8.51        7.48      0.82 o 
  10   1   6      109.12      118.56      2.37 o 
  11   1   6       39.46       39.93      1.56 o 
  12   1   6        0.16        0.13      0.82 o 
  13   1   6        6.40        6.47      1.00 o 
  14   1   6        1.88        0.91      0.97 o 
  15   1   6        2.78        4.02      1.13 o 
 -14   2   6        2.25        2.22      0.96 o 
 -13   2   6        0.02        0.03      0.74 o 
 -12   2   6        6.98        8.10      0.81 o 
 -11   2   6       29.07       27.55      1.12 o 
 -10   2   6      792.36      851.98     12.12 o 
  -9   2   6      425.51      438.51      5.26 o 
  -8   2   6       27.96       28.69      1.01 o 
  -7   2   6        2.74        4.33      0.51 o 
  -6   2   6       10.18       10.10      0.49 o 
  -5   2   6      102.13      103.09      1.18 o 
  -4   2   6       29.27       26.29      0.83 o 
  -3   2   6     2010.19     2102.67     15.97 o 
  -2   2   6      359.78      358.96      3.05 o 
  -1   2   6     1152.71     1106.97      9.46 o 
   0   2   6      113.19      109.57      1.18 o 
   1   2   6        1.65        1.22      0.23 o 
   2   2   6       30.03       32.31      0.72 o 
   3   2   6       11.68       11.04      0.31 o 
   4   2   6        8.52       10.71      0.35 o 
   5   2   6        6.91        7.65      0.38 o 
   6   2   6       38.98       39.06      0.89 o 
   7   2   6       72.50       67.69      1.33 o 
   8   2   6       16.95       12.68      0.71 o 
   9   2   6        3.29        1.43      0.61 o 
  10   2   6        1.53        1.24      0.71 o 
  11   2   6       17.55       13.08      1.02 o 
  12   2   6       66.77       73.04      2.76 o 
  13   2   6       66.52       67.66      2.01 o 
  14   2   6       17.66       20.10      1.54 o 
 -13   3   6        2.27        2.03      0.88 o 
 -12   3   6        1.86        1.62      0.84 o 
 -11   3   6        7.91        8.82      0.98 o 
 -10   3   6        5.58        5.31      0.71 o 
  -9   3   6        0.00       -0.81      0.54 o 
  -8   3   6       11.06       10.87      1.12 o 
  -7   3   6        4.59        7.56      0.58 o 
  -6   3   6       27.91       27.16      1.11 o 
  -5   3   6       43.81       37.34      0.73 o 
  -4   3   6       59.39       60.94      1.11 o 
  -3   3   6       31.37       31.74      0.75 o 
  -2   3   6       51.32       49.40      0.92 o 
  -1   3   6       35.80       40.48      0.99 o 
   0   3   6      136.97      124.47      1.78 o 
   1   3   6        0.45       -0.22      0.29 o 
   2   3   6        3.19        2.16      0.33 o 
   3   3   6        6.96        7.78      0.43 o 
   4   3   6        2.46        1.81      0.31 o 
   5   3   6        2.96        2.14      0.29 o 
   6   3   6       19.68       16.77      0.58 o 
   7   3   6       10.97        9.21      0.48 o 
   8   3   6        0.54       -0.80      0.54 o 
   9   3   6        0.06       -1.10      0.82 o 
  10   3   6        4.77        2.79      0.81 o 
  11   3   6        7.32        7.48      1.32 o 
  12   3   6        7.94        8.92      1.15 o 
  13   3   6        0.36        0.96      1.07 o 
 -12   4   6        4.28        3.87      1.08 o 
 -11   4   6       15.93       16.40      1.17 o 
 -10   4   6       16.67       20.57      1.20 o 
  -9   4   6        3.87        3.19      0.77 o 
  -8   4   6        7.23        3.95      0.77 o 
  -7   4   6       48.56       47.81      1.46 o 
  -6   4   6       72.44       66.69      1.66 o 
  -5   4   6        0.03       -0.04      0.40 o 
  -4   4   6       56.58       59.97      1.08 o 
  -3   4   6       22.16       25.16      0.78 o 
  -2   4   6        0.09       -0.58      0.39 o 
  -1   4   6      148.19      133.72      1.87 o 
   0   4   6      147.27      146.67      2.02 o 
   1   4   6      383.71      382.60      4.06 o 
   2   4   6      276.79      278.97      3.08 o 
   3   4   6       86.77       89.24      1.68 o 
   4   4   6        0.25        0.42      0.35 o 
   5   4   6        0.40       -0.33      0.51 o 
   6   4   6       50.43       51.11      1.31 o 
   7   4   6        1.84        2.35      0.63 o 
   8   4   6       20.90       17.93      1.83 o 
   9   4   6       76.63       79.50      4.59 o 
  10   4   6       39.98       41.31      1.95 o 
  11   4   6        0.56        0.18      1.14 o 
  -9   5   6        0.04       -1.07      0.88 o 
  -8   5   6        5.52        4.25      0.96 o 
  -7   5   6       11.15       10.24      0.97 o 
  -6   5   6        2.74        2.60      0.70 o 
  -5   5   6        2.56        1.83      0.63 o 
  -4   5   6       11.75        8.77      0.72 o 
  -3   5   6       21.95       20.37      0.90 o 
  -2   5   6       29.81       34.77      1.23 o 
  -1   5   6       19.02       20.13      1.22 o 
   0   5   6       13.93       15.09      1.60 o 
   1   5   6        3.72        3.77      0.74 o 
   2   5   6        7.99        5.12      1.01 o 
   3   5   6        0.47       -0.04      0.81 o 
   4   5   6        0.07        0.58      0.75 o 
   5   5   6        4.41        3.89      0.81 o 
   6   5   6        1.23        1.24      0.81 o 
   7   5   6       11.17       15.00      1.16 o 
   8   5   6       15.09       14.71      1.77 o 
  -3   6   6        1.09        1.08      1.22 o 
  -2   6   6        1.81        1.88      1.19 o 
  -1   6   6       14.10       21.36      1.58 o 
   0   6   6        0.54        4.45      3.30 o 
   1   6   6        2.22        2.87      3.16 o 
   2   6   6        1.10        1.29      3.02 o 
   3   6   6        0.09       -0.83      1.06 o 
 -15   1   7        0.29       -0.91      1.01 o 
 -14   1   7       12.16       12.01      1.53 o 
 -13   1   7        2.04        0.43      0.94 o 
 -12   1   7       32.18       36.90      1.60 o 
 -11   1   7       73.03       74.04      2.86 o 
 -10   1   7      202.29      207.67      3.00 o 
  -9   1   7       84.89       83.19      1.55 o 
  -8   1   7       44.04       49.93      1.16 o 
  -7   1   7      164.87      163.78      2.26 o 
  -6   1   7       14.57       11.77      0.85 o 
  -5   1   7       23.67       17.99      0.95 o 
  -4   1   7      485.28      531.37      4.72 o 
  -3   1   7      849.43      920.75      7.47 o 
  -2   1   7       87.13       90.56      1.03 o 
  -1   1   7       60.77       36.15      0.73 o 
   0   1   7      520.32      474.63      5.26 o 
   1   1   7       12.82        7.96      0.40 o 
   2   1   7       94.99      100.94      1.34 o 
   3   1   7      206.76      238.38      2.30 o 
   4   1   7       10.50       16.47      0.64 o 
   5   1   7        0.61       -0.39      0.39 o 
   6   1   7       45.19       45.13      1.26 o 
   7   1   7        5.68        6.27      0.67 o 
   8   1   7       13.91       13.51      0.84 o 
   9   1   7       79.98       76.27      1.88 o 
  10   1   7       19.12       15.19      1.02 o 
  11   1   7       10.25        9.34      0.97 o 
  12   1   7       12.72        8.46      1.00 o 
  13   1   7        2.56        2.37      0.96 o 
  14   1   7        0.03        0.58      1.02 o 
 -14   2   7        0.35        0.49      0.92 o 
 -13   2   7        1.25        2.51      0.89 o 
 -12   2   7       10.93       10.46      0.85 o 
 -11   2   7        7.61        6.06      0.88 o 
 -10   2   7       46.90       45.86      1.46 o 
  -9   2   7       59.80       65.02      1.53 o 
  -8   2   7       21.34       19.39      0.82 o 
  -7   2   7       40.82       36.39      0.90 o 
  -6   2   7        6.56        8.15      0.48 o 
  -5   2   7       46.19       46.61      1.17 o 
  -4   2   7        7.50        3.36      0.41 o 
  -3   2   7       16.09       11.82      0.47 o 
  -2   2   7       39.93       29.61      0.61 o 
  -1   2   7      209.15      205.73      1.88 o 
   0   2   7      172.47      149.38      1.71 o 
   1   2   7      246.02      239.33      2.27 o 
   2   2   7       66.23       87.02      0.97 o 
   3   2   7      189.85      207.97      2.16 o 
   4   2   7       74.09       94.06      1.15 o 
   5   2   7        0.47        0.83      0.35 o 
   6   2   7       50.44       51.50      1.13 o 
   7   2   7        2.22        1.00      0.39 o 
   8   2   7      151.46      148.77      2.23 o 
   9   2   7       50.82       47.65      1.24 o 
  10   2   7       31.26       30.54      1.02 o 
  11   2   7        0.17       -0.69      0.75 o 
  12   2   7        5.94        7.87      0.96 o 
  13   2   7        0.05        0.73      0.93 o 
  14   2   7        1.78        4.66      1.48 o 
 -13   3   7        5.57        7.58      1.00 o 
 -12   3   7        3.31        3.01      0.89 o 
 -11   3   7        0.44       -0.26      0.75 o 
 -10   3   7        1.12        0.79      0.89 o 
  -9   3   7       20.06       19.83      0.89 o 
  -8   3   7       34.74       31.21      1.08 o 
  -7   3   7       11.28        8.77      0.62 o 
  -6   3   7        0.13       -0.64      0.43 o 
  -5   3   7        0.40       -0.17      0.37 o 
  -4   3   7       40.26       45.39      0.81 o 
  -3   3   7       61.10       64.68      1.13 o 
  -2   3   7       23.32       18.60      0.67 o 
  -1   3   7       54.78       57.77      1.15 o 
   0   3   7      479.72      455.86      7.30 o 
   1   3   7        8.02        8.65      0.57 o 
   2   3   7       11.69        9.18      0.48 o 
   3   3   7       18.46       18.54      0.71 o 
   4   3   7        0.69        0.61      0.26 o 
   5   3   7       10.06       10.60      0.49 o 
   6   3   7       10.66        8.50      0.57 o 
   7   3   7       11.83        7.08      0.64 o 
   8   3   7       95.81       95.09      1.95 o 
   9   3   7        4.41        4.07      0.88 o 
  10   3   7       35.83       35.71      1.71 o 
  11   3   7        3.71        3.78      1.06 o 
  12   3   7        0.67       -0.63      0.92 o 
 -11   4   7        0.00        0.27      1.01 o 
 -10   4   7        0.02        0.85      0.78 o 
  -9   4   7        2.96        2.31      0.81 o 
  -8   4   7        1.61        0.94      0.70 o 
  -7   4   7       10.28        8.85      0.83 o 
  -6   4   7       15.06       10.15      0.86 o 
  -5   4   7       38.27       34.25      1.15 o 
  -4   4   7        0.08       -0.49      0.37 o 
  -3   4   7        0.60       -0.13      0.41 o 
  -2   4   7       14.70       11.96      0.81 o 
  -1   4   7      121.48      111.73      1.84 o 
   0   4   7      149.54      149.36      2.08 o 
   1   4   7      367.52      365.08      6.58 o 
   2   4   7       37.89       35.81      1.00 o 
   3   4   7        4.51        4.29      0.50 o 
   4   4   7        6.80        5.68      0.69 o 
   5   4   7       21.34       17.39      1.02 o 
   6   4   7       20.08       17.92      0.88 o 
   7   4   7       41.90       42.41      1.29 o 
   8   4   7       54.17       53.30      1.55 o 
   9   4   7       18.36       26.95      2.86 o 
  10   4   7        6.04        9.35      1.29 o 
  11   4   7        0.28        0.15      0.94 o 
  -8   5   7        2.24        3.17      0.91 o 
  -7   5   7        0.56        0.69      0.79 o 
  -6   5   7        0.00        0.13      0.77 o 
  -5   5   7       10.47        9.10      0.79 o 
  -4   5   7        5.53        4.35      0.66 o 
  -3   5   7        2.60        2.17      0.67 o 
  -2   5   7        9.64        8.15      0.77 o 
  -1   5   7        0.09       -0.02      0.61 o 
   0   5   7        0.15        0.19      0.59 o 
   1   5   7       14.80       13.29      0.95 o 
   2   5   7        0.39       -0.14      0.81 o 
   3   5   7       17.89       15.33      1.58 o 
   4   5   7       16.87       14.68      1.00 o 
   5   5   7        6.05        5.55      0.90 o 
   6   5   7        2.60        3.22      0.89 o 
   7   5   7        1.24        0.26      0.95 o 
   8   5   7       22.49       25.67      2.83 o 
  -2   6   7        4.50        5.54      1.33 o 
  -1   6   7       15.71       24.34      1.80 o 
   0   6   7        0.20       -0.14      3.16 o 
   1   6   7        0.20        1.72      3.02 o 
 -15   0   8        4.25        3.14      3.59 o 
 -14   0   8       21.67       17.58      1.92 o 
 -13   0   8       92.20       98.87      3.95 o 
 -12   0   8       15.86       15.60      1.62 o 
 -11   0   8      279.55      314.90      6.60 o 
 -10   0   8       46.22       59.62      3.09 o 
  -9   0   8       76.35       83.08      2.64 o 
  -8   0   8        2.54        0.45      0.93 o 
  -7   0   8       62.90       66.85      2.18 o 
  -6   0   8       25.49       25.92      1.51 o 
  -5   0   8       65.94       62.18      4.02 o 
  -4   0   8      697.67      731.21     12.70 o 
  -3   0   8        4.43        2.86      0.65 o 
  -2   0   8        2.79        4.85      0.46 o 
  -1   0   8       98.19       92.19      1.80 o 
   0   0   8      159.02      157.15      4.06 o 
   1   0   8      621.78      561.63      9.80 o 
   2   0   8     1289.84     1349.74     22.75 o 
   3   0   8      908.50      950.31     16.25 o 
   4   0   8       42.64       48.03      1.67 o 
   5   0   8        2.96        4.17      0.76 o 
   6   0   8        8.41        7.11      0.86 o 
   7   0   8       31.27       33.51      1.94 o 
   8   0   8      111.71      109.12      3.05 o 
   9   0   8      496.37      512.29     10.70 o 
  10   0   8      344.47      366.54      7.42 o 
  11   0   8      100.05      110.62      6.03 o 
  12   0   8       24.50       23.11      1.83 o 
  13   0   8       13.77       17.78      1.83 o 
  14   0   8        1.46        2.68      1.47 o 
 -15   1   8        0.75        0.15      1.07 o 
 -14   1   8        8.17        7.30      1.13 o 
 -13   1   8        5.13        3.53      0.96 o 
 -12   1   8       50.01       55.32      1.87 o 
 -11   1   8       64.80       66.94      2.33 o 
 -10   1   8       67.67       71.76      1.85 o 
  -9   1   8       16.37       12.04      0.74 o 
  -8   1   8        1.14        0.05      0.60 o 
  -7   1   8      271.52      282.23      3.97 o 
  -6   1   8       84.69       78.33      1.61 o 
  -5   1   8       39.26       39.31      0.98 o 
  -4   1   8      475.74      509.21      5.29 o 
  -3   1   8      175.33      195.09      2.11 o 
  -2   1   8      747.25      729.61      7.34 o 
  -1   1   8       46.37       42.75      1.09 o 
   0   1   8     1384.97     1317.41     15.64 o 
   1   1   8      267.74      310.82      3.62 o 
   2   1   8      606.56      606.12      7.47 o 
   3   1   8      225.43      237.00      2.93 o 
   4   1   8      335.63      367.81      4.34 o 
   5   1   8      507.97      504.69      5.33 o 
   6   1   8      104.19      108.79      1.67 o 
   7   1   8        2.38        1.29      0.62 o 
   8   1   8        6.83        6.10      0.81 o 
   9   1   8       86.08       86.69      2.01 o 
  10   1   8       90.35       94.34      2.19 o 
  11   1   8       73.20       73.88      2.01 o 
  12   1   8        2.35        3.58      0.93 o 
  13   1   8        0.29        0.52      0.94 o 
  14   1   8        7.26        6.88      1.13 o 
 -14   2   8       12.87       17.30      1.37 o 
 -13   2   8        2.94        2.43      0.93 o 
 -12   2   8       11.38       12.55      1.36 o 
 -11   2   8        9.27        9.15      0.82 o 
 -10   2   8      104.36      108.29      1.96 o 
  -9   2   8      213.80      223.86      3.24 o 
  -8   2   8      140.33      146.64      1.98 o 
  -7   2   8        5.37        3.46      0.50 o 
  -6   2   8       18.06       15.85      1.19 o 
  -5   2   8        4.01        2.58      0.55 o 
  -4   2   8        0.00       -1.51      1.01 o 
  -3   2   8      619.09      636.49      5.99 o 
  -2   2   8     1410.66     1469.73     12.42 o 
  -1   2   8     1060.19     1080.80      9.31 o 
   0   2   8      265.51      243.70      2.50 o 
   1   2   8      157.22      157.18      1.76 o 
   2   2   8       27.17       32.30      0.75 o 
   3   2   8       35.33       32.95      0.79 o 
   4   2   8       10.75        9.01      0.44 o 
   5   2   8       20.96       17.83      0.63 o 
   6   2   8       67.43       68.98      1.33 o 
   7   2   8        0.05       -0.59      0.59 o 
   8   2   8       37.68       34.64      1.32 o 
   9   2   8       67.61       71.68      1.81 o 
  10   2   8        6.74        6.87      0.87 o 
  11   2   8       14.63       16.38      1.09 o 
  12   2   8        0.49       -0.95      0.85 o 
  13   2   8       15.01       14.08      1.42 o 
 -13   3   8        0.10        1.16      1.27 o 
 -12   3   8        1.08        1.18      0.83 o 
 -11   3   8        8.14       11.18      0.98 o 
 -10   3   8        1.48        2.20      0.77 o 
  -9   3   8       31.99       28.97      1.14 o 
  -8   3   8       27.19       25.23      1.10 o 
  -7   3   8       18.70       17.94      0.77 o 
  -6   3   8       14.45       11.61      0.51 o 
  -5   3   8       51.90       48.45      1.10 o 
  -4   3   8       24.69       21.97      0.66 o 
  -3   3   8       10.39        9.30      0.44 o 
  -2   3   8       97.25       85.45      1.21 o 
  -1   3   8        0.89        0.19      0.46 o 
   0   3   8       32.39       28.40      1.01 o 
   1   3   8        2.83        3.95      0.74 o 
   2   3   8        4.44        4.39      0.40 o 
   3   3   8       30.93       34.71      0.71 o 
   4   3   8       14.28       16.37      0.61 o 
   5   3   8        0.13       -0.18      0.46 o 
   6   3   8        3.41        0.91      0.32 o 
   7   3   8        7.61        6.38      0.70 o 
   8   3   8        2.00       -0.76      0.51 o 
   9   3   8        3.12        1.92      0.77 o 
  10   3   8        2.30        1.56      0.89 o 
  11   3   8        0.15       -0.02      0.94 o 
  12   3   8        5.84        6.49      1.16 o 
 -11   4   8        0.54        2.70      1.06 o 
 -10   4   8        0.08       -0.19      0.91 o 
  -9   4   8       11.42       12.00      1.01 o 
  -8   4   8        2.23        0.94      0.71 o 
  -7   4   8        0.64       -0.26      0.65 o 
  -6   4   8       18.22       20.25      0.96 o 
  -5   4   8       19.14       16.85      0.87 o 
  -4   4   8        0.52        0.61      0.64 o 
  -3   4   8        1.61        0.27      0.49 o 
  -2   4   8       76.95       80.08      1.80 o 
  -1   4   8       16.72       12.56      0.72 o 
   0   4   8        9.25        7.84      0.63 o 
   1   4   8       21.82       24.21      1.37 o 
   2   4   8      207.80      224.83      3.20 o 
   3   4   8       58.97       60.11      1.80 o 
   4   4   8        5.92        5.62      0.85 o 
   5   4   8       12.45        9.99      0.88 o 
   6   4   8        3.62        2.09      0.62 o 
   7   4   8        0.14       -0.80      0.60 o 
   8   4   8        0.49       -1.31      1.42 o 
   9   4   8       96.49      110.47      2.82 o 
  10   4   8       28.43       30.98      2.72 o 
  -8   5   8        0.83        1.37      0.88 o 
  -7   5   8        4.31        3.92      1.04 o 
  -6   5   8        0.12        0.47      1.18 o 
  -5   5   8        0.85        1.77      0.74 o 
  -4   5   8       11.29        9.48      0.84 o 
  -3   5   8       13.51       12.14      0.87 o 
  -2   5   8        5.91        6.51      0.75 o 
  -1   5   8       21.25       23.02      1.14 o 
   0   5   8        3.01        1.52      0.79 o 
   1   5   8        0.01        0.18      0.72 o 
   2   5   8        8.80        8.36      1.65 o 
   3   5   8        0.73       -1.39      0.93 o 
   4   5   8       15.65       14.94      1.32 o 
   5   5   8        6.59        7.10      0.94 o 
   6   5   8        0.51       -1.14      1.15 o 
   7   5   8        0.03        0.60      0.90 o 
 -14   1   9        2.16        2.20      1.06 o 
 -13   1   9        1.10        0.41      0.99 o 
 -12   1   9       55.66       57.77      2.11 o 
 -11   1   9        4.80        3.86      0.96 o 
 -10   1   9        0.31        3.80      1.10 o 
  -9   1   9        3.66        3.02      0.72 o 
  -8   1   9       11.72       11.76      0.83 o 
  -7   1   9       85.35       83.29      1.79 o 
  -6   1   9       48.89       52.45      1.14 o 
  -5   1   9      124.67      127.32      1.89 o 
  -4   1   9       13.54       14.30      0.62 o 
  -3   1   9        0.00       -0.46      0.41 o 
  -2   1   9      427.74      418.95      5.40 o 
  -1   1   9        1.46        0.63      0.69 o 
   0   1   9     1192.25     1183.62     20.01 o 
   1   1   9        5.12        5.72      0.77 o 
   2   1   9       29.30       31.29      1.25 o 
   3   1   9      250.63      254.23      3.17 o 
   4   1   9      237.54      247.85      3.13 o 
   5   1   9        0.06       -0.56      0.38 o 
   6   1   9        7.89        7.95      0.51 o 
   7   1   9      142.16      136.91      2.53 o 
   8   1   9      172.64      176.30      2.96 o 
   9   1   9       95.95       97.00      2.13 o 
  10   1   9       59.96       63.13      1.81 o 
  11   1   9       26.82       26.30      1.31 o 
  12   1   9       57.39       65.13      2.03 o 
  13   1   9        6.28        6.41      1.09 o 
  14   1   9        1.11        3.14      1.09 o 
 -14   2   9        0.02        1.47      1.07 o 
 -13   2   9        4.04        5.18      1.10 o 
 -12   2   9        1.26        1.31      0.87 o 
 -11   2   9       17.53       14.88      0.88 o 
 -10   2   9       15.59       15.93      0.87 o 
  -9   2   9        9.53        9.61      0.75 o 
  -8   2   9       33.08       34.43      1.39 o 
  -7   2   9       21.92       17.80      0.90 o 
  -6   2   9       35.09       28.50      1.26 o 
  -5   2   9       11.20       11.87      1.02 o 
  -4   2   9       97.21       96.26      1.81 o 
  -3   2   9      184.82      180.03      2.45 o 
  -2   2   9       45.71       26.35      1.40 o 
  -1   2   9     1457.08     1427.22     13.14 o 
   0   2   9      320.92      299.39      3.34 o 
   1   2   9      160.79      160.55      2.20 o 
   2   2   9       51.26       58.31      1.23 o 
   3   2   9       20.77       22.76      0.88 o 
   4   2   9       54.51       51.38      1.13 o 
   5   2   9        1.79        2.60      0.42 o 
   6   2   9      137.46      150.64      2.19 o 
   7   2   9      119.17      118.94      1.92 o 
   8   2   9        0.02       -1.00      0.67 o 
   9   2   9       26.69       24.52      1.13 o 
  10   2   9        2.54        2.15      0.97 o 
  11   2   9        0.01       -1.14      0.80 o 
  12   2   9        0.26        0.31      0.90 o 
  13   2   9       11.42       11.80      1.41 o 
 -12   3   9        3.74        4.23      1.31 o 
 -11   3   9        8.62        7.73      1.26 o 
 -10   3   9       24.82       30.19      1.37 o 
  -9   3   9       52.96       56.05      1.43 o 
  -8   3   9       16.10       15.15      0.82 o 
  -7   3   9       37.07       37.37      1.29 o 
  -6   3   9        5.52        2.93      0.87 o 
  -5   3   9        0.13       -0.78      0.52 o 
  -4   3   9        0.02       -0.66      0.51 o 
  -3   3   9       17.50       14.74      0.94 o 
  -2   3   9       59.05       62.87      1.06 o 
  -1   3   9        4.90        4.80      0.39 o 
   0   3   9       46.69       52.08      1.01 o 
   1   3   9        6.21        5.26      0.49 o 
   2   3   9       27.38       31.82      1.64 o 
   3   3   9        1.17        0.19      0.45 o 
   4   3   9       14.76       17.83      0.79 o 
   5   3   9        0.02       -0.11      0.34 o 
   6   3   9        3.65        3.42      0.57 o 
   7   3   9        6.88        6.70      0.73 o 
   8   3   9        0.64       -0.59      0.62 o 
   9   3   9       15.23       15.06      1.21 o 
  10   3   9        0.60        0.48      0.89 o 
  11   3   9        1.10       -0.03      0.99 o 
  12   3   9        1.73        3.20      1.15 o 
 -10   4   9        0.57        0.89      0.92 o 
  -9   4   9        1.74        1.39      0.79 o 
  -8   4   9       10.85       11.48      0.97 o 
  -7   4   9        2.63        2.29      0.83 o 
  -6   4   9        9.28        7.65      0.82 o 
  -5   4   9       17.68       19.16      0.99 o 
  -4   4   9       32.65       31.85      1.29 o 
  -3   4   9        3.71        2.66      0.67 o 
  -2   4   9        9.97        9.25      0.83 o 
  -1   4   9       57.78       64.89      2.19 o 
   0   4   9        7.40        5.16      0.89 o 
   1   4   9        8.22        6.97      0.88 o 
   2   4   9       15.49       14.96      1.10 o 
   3   4   9       42.04       42.93      1.99 o 
   4   4   9        0.34       -0.14      0.64 o 
   5   4   9        3.14        1.22      0.67 o 
   6   4   9        4.60        2.37      0.95 o 
   7   4   9        0.76       -0.03      0.81 o 
   8   4   9        0.45       -0.12      0.96 o 
   9   4   9        3.09        5.49      1.52 o 
  10   4   9        5.04        5.58      1.12 o 
  -7   5   9        0.20        1.47      1.00 o 
  -6   5   9        0.16        0.13      0.85 o 
  -5   5   9        1.40        4.29      0.91 o 
  -4   5   9        0.27        0.98      0.82 o 
  -3   5   9        2.29        1.98      0.73 o 
  -2   5   9        4.61        5.60      0.78 o 
  -1   5   9        1.77        0.80      0.79 o 
   0   5   9       13.26       11.25      1.03 o 
   1   5   9       16.44       14.84      1.14 o 
   2   5   9        5.09        4.06      1.01 o 
   3   5   9       15.67       13.73      1.32 o 
   4   5   9        9.05        9.18      1.00 o 
   5   5   9        0.80        0.63      1.27 o 
   6   5   9        1.35        1.54      0.95 o 
   7   5   9       10.45       10.59      1.20 o 
 -14   0  10        2.13       -0.51      1.55 o 
 -13   0  10      107.85      118.54      3.90 o 
 -12   0  10       33.11       27.68      2.02 o 
 -11   0  10        0.36        2.81      1.31 o 
 -10   0  10       18.72       19.50      2.66 o 
  -9   0  10        3.64        5.73      1.21 o 
  -8   0  10        5.60        4.62      1.10 o 
  -7   0  10        5.92        6.16      1.02 o 
  -6   0  10      159.93      181.50      6.90 o 
  -5   0  10        5.02        3.77      0.86 o 
  -4   0  10       49.05       53.91      1.92 o 
  -3   0  10        0.10        0.68      0.79 o 
  -2   0  10        3.10        2.01      0.86 o 
  -1   0  10       27.59       29.31      2.01 o 
   0   0  10       43.21       37.35      2.30 o 
   1   0  10      773.04      826.75     20.26 o 
   2   0  10       22.69       20.76      1.94 o 
   3   0  10      255.47      254.81      5.08 o 
   4   0  10        0.06       -0.29      0.69 o 
   5   0  10       29.60       20.74      1.32 o 
   6   0  10        5.00        3.10      0.86 o 
   7   0  10       60.57       52.58      2.23 o 
   8   0  10      271.24      291.68      6.15 o 
   9   0  10      145.60      153.86      4.06 o 
  10   0  10      384.77      396.42      8.08 o 
  11   0  10       86.20       97.36      3.35 o 
  12   0  10        0.02        0.00      1.32 o 
  13   0  10        0.12       -0.22      1.42 o 
 -14   1  10        0.09       -1.43      1.03 o 
 -13   1  10        3.67        3.68      1.06 o 
 -12   1  10        0.72       -0.04      0.93 o 
 -11   1  10       63.82       73.89      2.07 o 
 -10   1  10      181.86      210.19      4.87 o 
  -9   1  10        1.12        1.94      0.71 o 
  -8   1  10       27.09       24.01      1.11 o 
  -7   1  10       46.81       51.70      2.24 o 
  -6   1  10       31.09       32.79      1.00 o 
  -5   1  10       22.62       25.12      1.30 o 
  -4   1  10      118.46      117.65      1.76 o 
  -3   1  10      176.28      179.86      2.71 o 
  -2   1  10        4.81        4.33      1.29 o 
  -1   1  10      257.17      231.94      4.67 o 
   0   1  10      355.22      338.79      6.35 o 
   1   1  10      477.54      479.11      7.05 o 
   2   1  10       70.75       67.12      1.69 o 
   3   1  10        6.94        7.09      0.58 o 
   4   1  10        6.05        4.33      0.51 o 
   5   1  10      154.54      155.11      2.25 o 
   6   1  10        0.61        0.31      0.34 o 
   7   1  10        0.00       -0.98      0.66 o 
   8   1  10       85.54       88.79      2.06 o 
   9   1  10        6.35        5.76      0.87 o 
  10   1  10        5.77        6.46      0.93 o 
  11   1  10        5.47        7.31      1.02 o 
  12   1  10        6.74        7.60      1.09 o 
  13   1  10       12.53       12.71      1.22 o 
 -13   2  10        0.08        0.02      1.10 o 
 -12   2  10        2.04        2.68      0.92 o 
 -11   2  10       16.79       14.43      1.09 o 
 -10   2  10        0.10       -0.99      0.79 o 
  -9   2  10       39.91       34.93      1.37 o 
  -8   2  10        1.38       -0.43      0.91 o 
  -7   2  10        0.50       -0.44      0.78 o 
  -6   2  10       39.23       38.74      1.23 o 
  -5   2  10        4.31        3.35      0.62 o 
  -4   2  10      113.96      114.19      2.05 o 
  -3   2  10       11.14       10.86      0.75 o 
  -2   2  10        0.07       -1.49      1.00 o 
  -1   2  10      974.68      979.32      9.79 o 
   0   2  10      269.84      261.69      3.32 o 
   1   2  10        7.26        7.71      0.59 o 
   2   2  10       10.33        6.86      0.59 o 
   3   2  10        5.85        7.74      0.59 o 
   4   2  10        3.55        3.36      0.51 o 
   5   2  10        1.22        0.44      0.56 o 
   6   2  10      175.99      174.62      2.28 o 
   7   2  10       13.01       11.67      0.77 o 
   8   2  10       25.80       23.58      1.29 o 
   9   2  10        0.70       -0.17      0.72 o 
  10   2  10        9.77        9.46      0.95 o 
  11   2  10        1.56        1.84      0.87 o 
  12   2  10        0.11        0.46      1.06 o 
 -12   3  10        3.40        3.77      1.31 o 
 -11   3  10       20.24       19.42      1.41 o 
 -10   3  10        5.70        7.90      1.05 o 
  -9   3  10        4.09        4.16      0.95 o 
  -8   3  10       26.62       24.27      1.43 o 
  -7   3  10       39.16       32.94      1.28 o 
  -6   3  10       19.43       14.16      0.88 o 
  -5   3  10        0.07       -0.93      0.62 o 
  -4   3  10      101.69       96.90      1.93 o 
  -3   3  10        9.36        5.20      0.64 o 
  -2   3  10       35.60       32.04      0.98 o 
  -1   3  10       77.68       74.53      1.51 o 
   0   3  10      154.57      160.22      4.96 o 
   1   3  10       69.94       78.09      1.85 o 
   2   3  10        5.36        4.31      0.64 o 
   3   3  10        0.00       -0.44      0.48 o 
   4   3  10        1.25        0.57      0.38 o 
   5   3  10        3.00        2.88      0.51 o 
   6   3  10        1.48        0.19      0.55 o 
   7   3  10        8.50        8.90      0.72 o 
   8   3  10        2.65        1.62      0.75 o 
   9   3  10        0.34       -0.53      0.88 o 
  10   3  10       10.44       12.43      1.25 o 
  11   3  10        2.70        2.47      1.04 o 
 -10   4  10        0.92        0.26      1.10 o 
  -9   4  10        4.72        5.17      1.72 o 
  -8   4  10        7.93        8.03      1.01 o 
  -7   4  10        4.69        3.50      0.88 o 
  -6   4  10        4.95        3.53      0.79 o 
  -5   4  10        2.22        1.80      0.72 o 
  -4   4  10        4.83        5.99      0.81 o 
  -3   4  10       17.57       16.93      1.00 o 
  -2   4  10       25.41       23.24      1.16 o 
  -1   4  10       65.71       63.74      1.72 o 
   0   4  10       17.42       15.82      1.15 o 
   1   4  10        0.47       -1.07      0.71 o 
   2   4  10       12.03       11.96      1.04 o 
   3   4  10       16.12       17.01      1.16 o 
   4   4  10        4.83        5.68      0.79 o 
   5   4  10        4.84        4.83      0.77 o 
   6   4  10        5.88        3.30      0.78 o 
   7   4  10        0.66       -0.96      0.89 o 
   8   4  10        8.02       10.10      1.21 o 
   9   4  10        3.51        5.10      1.44 o 
  -7   5  10        0.10        1.42      1.00 o 
  -6   5  10        5.06        6.58      1.03 o 
  -5   5  10       22.25       25.52      2.92 o 
  -4   5  10        0.79        1.74      0.86 o 
  -3   5  10        7.82       10.63      1.05 o 
  -2   5  10        3.68        3.25      0.77 o 
  -1   5  10        0.46        0.91      0.96 o 
   0   5  10        1.26       -0.07      0.79 o 
   1   5  10        1.99        0.51      0.83 o 
   2   5  10        3.97        4.44      0.97 o 
   3   5  10        5.04        7.31      1.08 o 
   4   5  10       17.45       15.19      1.75 o 
   5   5  10        3.50        3.68      0.99 o 
   6   5  10        5.00        4.66      0.99 o 
 -14   1  11        1.17       -0.22      1.08 o 
 -13   1  11        0.71       -0.50      1.03 o 
 -12   1  11        1.27       -1.40      0.93 o 
 -11   1  11        5.06        4.74      0.98 o 
 -10   1  11      169.51      180.10      3.53 o 
  -9   1  11       57.86       71.23      1.88 o 
  -8   1  11        4.93        5.63      0.83 o 
  -7   1  11        0.55       -0.81      0.69 o 
  -6   1  11        2.13        1.86      0.53 o 
  -5   1  11       18.74       17.35      1.01 o 
  -4   1  11        4.43        2.95      0.75 o 
  -3   1  11      104.64      100.72      2.34 o 
  -2   1  11       44.65       44.85      1.46 o 
  -1   1  11      148.57      149.72      3.40 o 
   0   1  11       40.14       42.89      2.51 o 
   1   1  11       12.32       12.16      0.85 o 
   2   1  11       99.77       94.36      2.13 o 
   3   1  11       12.57       10.00      0.75 o 
   4   1  11        0.02       -0.32      0.45 o 
   5   1  11        0.02       -0.67      0.45 o 
   6   1  11       27.22       26.33      1.32 o 
   7   1  11       13.66       12.00      0.95 o 
   8   1  11        1.38        1.00      1.02 o 
   9   1  11       30.21       26.93      1.26 o 
  10   1  11        0.48        0.17      0.87 o 
  11   1  11       15.61       16.43      1.22 o 
  12   1  11       26.84       26.45      1.43 o 
  13   1  11        2.58        3.21      1.09 o 
 -13   2  11        0.97        1.85      1.55 o 
 -12   2  11        1.22        0.39      0.93 o 
 -11   2  11        3.39        1.95      0.92 o 
 -10   2  11        1.21        1.73      0.85 o 
  -9   2  11        3.22        3.85      0.83 o 
  -8   2  11        1.26        1.21      0.96 o 
  -7   2  11        3.62        1.62      0.76 o 
  -6   2  11        5.20        5.04      0.71 o 
  -5   2  11        0.00       -0.87      0.58 o 
  -4   2  11        1.68        2.50      0.65 o 
  -3   2  11       21.61       30.32      1.24 o 
  -2   2  11       32.85       30.04      1.05 o 
  -1   2  11        1.67        5.24      0.65 o 
   0   2  11       23.16       23.89      1.17 o 
   1   2  11        0.61        1.82      0.54 o 
   2   2  11        0.04       -0.57      0.46 o 
   3   2  11       18.08       18.15      0.84 o 
   4   2  11        2.70        0.67      0.50 o 
   5   2  11        0.00       -0.75      0.50 o 
   6   2  11       28.97       29.34      0.93 o 
   7   2  11        2.99        3.03      0.56 o 
   8   2  11        9.89        7.18      0.86 o 
   9   2  11        1.26        0.47      0.80 o 
  10   2  11        0.60       -0.18      0.81 o 
  11   2  11        5.33        7.40      1.00 o 
  12   2  11        2.11        2.37      1.15 o 
 -12   3  11        1.05        0.50      1.21 o 
 -11   3  11        8.81        8.90      1.47 o 
 -10   3  11       42.62       50.24      2.33 o 
  -9   3  11        0.58       -0.19      0.83 o 
  -8   3  11        3.56        3.09      0.85 o 
  -7   3  11       49.84       46.47      1.47 o 
  -6   3  11       21.84       18.99      1.02 o 
  -5   3  11        0.02       -0.99      0.66 o 
  -4   3  11       13.92       10.53      0.78 o 
  -3   3  11      198.59      207.13      2.58 o 
  -2   3  11       86.89       98.37      1.56 o 
  -1   3  11       75.20       59.25      2.06 o 
   0   3  11      555.88      553.30      7.39 o 
   1   3  11      262.63      258.92      7.59 o 
   2   3  11       20.58       24.87      0.87 o 
   3   3  11        1.57        1.17      0.59 o 
   4   3  11        5.91        6.63      0.65 o 
   5   3  11       56.04       55.36      1.26 o 
   6   3  11       20.56       19.27      0.89 o 
   7   3  11       32.74       27.76      1.38 o 
   8   3  11       40.24       37.59      1.70 o 
   9   3  11        4.44        3.29      1.01 o 
  10   3  11        1.30        0.91      1.10 o 
  11   3  11        2.12        0.57      1.07 o 
  -9   4  11        0.22       -0.82      1.00 o 
  -8   4  11        2.09        0.84      1.00 o 
  -7   4  11        0.00        0.30      1.05 o 
  -6   4  11        1.15       -0.41      0.70 o 
  -5   4  11       48.13       46.26      1.63 o 
  -4   4  11       35.14       32.86      1.42 o 
  -3   4  11       19.23       20.74      1.12 o 
  -2   4  11        2.28        2.67      0.85 o 
  -1   4  11       24.44       23.12      1.44 o 
   0   4  11        5.46        5.30      0.96 o 
   1   4  11        4.67        4.70      0.87 o 
   2   4  11       17.14       15.60      1.51 o 
   3   4  11        0.91       -0.03      0.84 o 
   4   4  11       14.46       14.41      1.64 o 
   5   4  11        1.09        0.33      1.01 o 
   6   4  11        7.21        5.15      1.03 o 
   7   4  11        0.13       -1.26      0.84 o 
   8   4  11        4.32        4.78      1.06 o 
  -6   5  11        1.05        2.22      1.10 o 
  -5   5  11        0.06        1.06      0.94 o 
  -4   5  11        0.73        1.15      0.91 o 
  -3   5  11        0.00       -0.05      0.86 o 
  -2   5  11        0.18        0.18      1.03 o 
  -1   5  11        1.46        1.02      0.89 o 
   0   5  11        1.08        0.85      0.91 o 
   1   5  11        0.54        0.14      0.89 o 
   2   5  11        4.83        3.19      1.00 o 
   3   5  11        6.74        8.02      1.29 o 
   4   5  11        5.39        6.46      1.03 o 
   5   5  11        5.19        4.59      1.05 o 
 -13   0  12       29.62       32.45      2.37 o 
 -12   0  12       15.25       19.29      1.96 o 
 -11   0  12      286.70      336.95      7.69 o 
 -10   0  12       47.41       56.26      6.46 o 
  -9   0  12       50.44       53.01      2.52 o 
  -8   0  12        6.61        6.76      1.24 o 
  -7   0  12        0.90        0.35      1.08 o 
  -6   0  12       55.90       60.01      2.73 o 
  -5   0  12        0.07       -1.27      1.00 o 
  -4   0  12      678.88      702.59     14.44 o 
  -3   0  12       51.43       51.43      2.73 o 
  -2   0  12       38.46       43.38      2.59 o 
  -1   0  12        0.05        0.00      1.15 o 
   0   0  12        0.00       -0.29      1.15 o 
   1   0  12       43.34       42.67      2.59 o 
   2   0  12       21.87       15.99      1.27 o 
   3   0  12      596.03      656.44     11.83 o 
   4   0  12      120.65      119.87      3.14 o 
   5   0  12       55.59       56.33      2.28 o 
   6   0  12        0.04       -0.56      0.99 o 
   7   0  12        1.99       -2.48      1.65 o 
   8   0  12       57.37       66.61      2.74 o 
   9   0  12        0.01       -1.44      1.44 o 
  10   0  12      114.12      126.65      3.86 o 
  11   0  12       10.18       14.76      1.78 o 
  12   0  12        6.56        9.55      1.72 o 
 -13   1  12        0.12       -0.07      1.04 o 
 -12   1  12        0.02       -0.68      1.02 o 
 -11   1  12       27.55       27.63      1.41 o 
 -10   1  12       51.67       51.10      1.87 o 
  -9   1  12       26.06       31.93      1.38 o 
  -8   1  12        4.84        6.09      0.85 o 
  -7   1  12        0.14       -0.99      0.72 o 
  -6   1  12       11.08        8.29      0.66 o 
  -5   1  12        0.02        0.79      0.50 o 
  -4   1  12       89.07       85.39      1.84 o 
  -3   1  12      202.86      211.66      3.21 o 
  -2   1  12       27.96       26.84      1.62 o 
  -1   1  12       31.51       24.15      1.47 o 
   0   1  12       93.39       99.99      3.59 o 
   1   1  12      126.56      116.70      2.40 o 
   2   1  12        5.40        4.92      0.76 o 
   3   1  12        0.87        0.68      0.63 o 
   4   1  12        6.98        6.42      0.66 o 
   5   1  12        0.04       -0.91      0.61 o 
   6   1  12        0.04       -0.99      0.71 o 
   7   1  12       89.37      101.88      2.21 o 
   8   1  12       69.27       76.02      1.99 o 
   9   1  12        4.99        5.48      0.97 o 
  10   1  12        9.08        8.53      1.07 o 
  11   1  12        5.09        4.21      1.05 o 
  12   1  12        2.91        3.54      1.09 o 
 -12   2  12        0.66        2.41      1.00 o 
 -11   2  12        0.59        0.25      0.92 o 
 -10   2  12        6.90        4.89      0.98 o 
  -9   2  12       59.38       64.29      2.94 o 
  -8   2  12       58.72       60.90      2.01 o 
  -7   2  12       42.94       45.38      1.73 o 
  -6   2  12        7.86        5.81      0.75 o 
  -5   2  12        6.98        6.29      0.97 o 
  -4   2  12        7.02        6.26      0.79 o 
  -3   2  12        0.00       -0.77      0.66 o 
  -2   2  12       17.91       18.83      0.84 o 
  -1   2  12        1.12        2.44      0.65 o 
   0   2  12        8.00        4.73      0.58 o 
   1   2  12        1.01        1.54      0.58 o 
   2   2  12       18.88       18.16      1.04 o 
   3   2  12        1.31        1.11      0.56 o 
   4   2  12        0.45        0.23      0.53 o 
   5   2  12        6.83        6.50      0.71 o 
   6   2  12       12.24       11.52      0.64 o 
   7   2  12       12.71       14.98      1.27 o 
   8   2  12       17.01       14.53      1.02 o 
   9   2  12        2.57        2.99      0.87 o 
  10   2  12        0.24       -0.58      0.85 o 
  11   2  12        5.03        5.26      1.23 o 
 -11   3  12        2.01        2.07      1.27 o 
 -10   3  12        0.57        2.99      1.22 o 
  -9   3  12        7.88        5.75      1.21 o 
  -8   3  12        2.82        2.55      0.90 o 
  -7   3  12        4.26        3.44      0.75 o 
  -6   3  12       25.27       22.49      0.95 o 
  -5   3  12        1.74       -0.52      0.61 o 
  -4   3  12       11.45       11.21      0.80 o 
  -3   3  12       57.51       60.62      1.68 o 
  -2   3  12      173.35      168.75      2.62 o 
  -1   3  12       24.52       16.92      1.02 o 
   0   3  12       54.05       57.55      1.76 o 
   1   3  12      174.56      179.04      3.90 o 
   2   3  12      115.40      118.30      2.65 o 
   3   3  12       11.79       10.53      0.84 o 
   4   3  12        9.73        9.91      0.66 o 
   5   3  12       25.94       22.59      0.89 o 
   6   3  12        0.77        0.14      0.54 o 
   7   3  12        9.84        9.85      1.11 o 
   8   3  12        9.81        6.64      1.07 o 
   9   3  12       16.56       15.56      1.52 o 
  10   3  12        6.83        6.41      1.32 o 
  -9   4  12        1.07        1.72      1.10 o 
  -8   4  12        1.34        0.30      1.10 o 
  -7   4  12        0.04        0.32      1.00 o 
  -6   4  12        0.02       -0.64      0.77 o 
  -5   4  12        0.33       -0.65      0.77 o 
  -4   4  12        0.06       -0.98      0.72 o 
  -3   4  12        4.51        3.13      0.80 o 
  -2   4  12        0.01       -0.47      1.08 o 
  -1   4  12       10.51        9.79      1.19 o 
   0   4  12        1.83        1.78      0.87 o 
   1   4  12        3.07        1.95      0.96 o 
   2   4  12       18.90       16.60      1.24 o 
   3   4  12        8.97        6.80      1.02 o 
   4   4  12       21.92       20.99      1.38 o 
   5   4  12        5.14        3.51      0.85 o 
   6   4  12        0.01       -1.20      0.80 o 
   7   4  12        0.82       -1.38      0.92 o 
   8   4  12        1.22        0.45      1.00 o 
  -4   5  12        0.27        0.37      0.94 o 
  -3   5  12        0.03        0.72      0.95 o 
  -2   5  12        0.25        1.84      1.19 o 
  -1   5  12        0.00       -1.60      1.07 o 
   0   5  12        4.19        3.64      1.87 o 
   1   5  12        0.30        1.36      0.98 o 
   2   5  12       10.48       12.39      1.28 o 
   3   5  12        0.02       -0.89      0.94 o 
 -13   1  13       14.87       19.01      1.46 o 
 -12   1  13        0.53       -0.56      1.05 o 
 -11   1  13        0.71        1.06      1.05 o 
 -10   1  13       35.17       46.28      1.85 o 
  -9   1  13       20.17       19.76      1.41 o 
  -8   1  13        0.68       -1.22      0.81 o 
  -7   1  13        1.11       -0.86      0.74 o 
  -6   1  13        1.79        0.16      0.85 o 
  -5   1  13       22.30       19.71      1.00 o 
  -4   1  13        0.67        0.48      0.67 o 
  -3   1  13       78.50       87.57      2.69 o 
  -2   1  13       42.24       39.39      1.88 o 
  -1   1  13        3.67        2.36      0.90 o 
   0   1  13        1.93        3.06      0.96 o 
   1   1  13       12.28       12.00      0.97 o 
   2   1  13      109.83      112.22      2.49 o 
   3   1  13        6.98        5.83      0.77 o 
   4   1  13        4.53        4.29      0.57 o 
   5   1  13        1.11        0.07      0.55 o 
   6   1  13        5.86        3.06      0.81 o 
   7   1  13       53.12       56.26      1.77 o 
   8   1  13       16.76       17.57      1.16 o 
   9   1  13      109.26      115.57      2.58 o 
  10   1  13        7.52        8.91      1.13 o 
  11   1  13        2.49        3.13      1.07 o 
 -12   2  13        1.22       -0.06      1.10 o 
 -11   2  13        0.36       -0.71      0.95 o 
 -10   2  13       14.27       16.27      1.22 o 
  -9   2  13       44.00       48.41      1.98 o 
  -8   2  13        0.50        1.05      1.03 o 
  -7   2  13       13.63       12.35      1.10 o 
  -6   2  13        0.31        0.25      0.67 o 
  -5   2  13        0.00       -1.01      0.67 o 
  -4   2  13       11.15       12.40      1.38 o 
  -3   2  13       47.60       48.13      4.17 o 
  -2   2  13      312.02      327.89      4.65 o 
  -1   2  13       48.40       53.02      1.62 o 
   0   2  13      188.58      180.36      2.85 o 
   1   2  13        9.36       12.30      0.82 o 
   2   2  13        0.31       -0.01      0.59 o 
   3   2  13        0.26       -0.36      0.56 o 
   4   2  13        9.91        7.82      0.66 o 
   5   2  13       33.10       32.22      1.23 o 
   6   2  13        1.51        1.52      0.52 o 
   7   2  13       10.17        7.90      0.90 o 
   8   2  13        0.01        1.77      0.84 o 
   9   2  13        1.22        0.02      0.84 o 
  10   2  13        0.73        0.51      1.09 o 
  11   2  13        0.84       -0.01      1.12 o 
 -10   3  13        0.18        1.08      1.24 o 
  -9   3  13        0.86        2.20      2.08 o 
  -8   3  13        6.50        8.38      1.35 o 
  -7   3  13        2.32        1.85      0.90 o 
  -6   3  13        4.05        2.28      0.68 o 
  -5   3  13        3.58        4.01      0.72 o 
  -4   3  13        3.51        0.16      0.66 o 
  -3   3  13       11.14        9.43      0.81 o 
  -2   3  13       20.39       22.39      1.88 o 
  -1   3  13      128.17      143.91      3.16 o 
   0   3  13        3.49        2.52      0.75 o 
   1   3  13        1.62        2.62      0.73 o 
   2   3  13        7.47        7.45      0.82 o 
   3   3  13        0.29        0.72      0.69 o 
   4   3  13        1.34        0.51      0.56 o 
   5   3  13        0.03        0.04      0.55 o 
   6   3  13        9.63       10.86      0.93 o 
   7   3  13        5.11        3.73      0.99 o 
   8   3  13        7.79        7.98      1.37 o 
   9   3  13       10.41       10.36      1.41 o 
  -8   4  13        0.03       -0.98      1.06 o 
  -7   4  13        1.95        0.74      1.10 o 
  -6   4  13        0.43        1.19      1.50 o 
  -5   4  13        3.45        2.45      1.11 o 
  -4   4  13       10.53        8.18      0.95 o 
  -3   4  13        3.10        1.35      0.82 o 
  -2   4  13       16.63       17.31      1.74 o 
  -1   4  13        0.13       -0.31      0.85 o 
   0   4  13        4.44        4.66      1.14 o 
   1   4  13        1.57        0.92      0.90 o 
   2   4  13        5.09        4.56      1.02 o 
   3   4  13       30.62       30.96      1.67 o 
   4   4  13       12.39       10.18      1.00 o 
   5   4  13        0.20       -1.04      0.73 o 
   6   4  13        1.76        2.11      0.97 o 
   7   4  13        3.48        2.37      1.34 o 
  -2   5  13        0.12       -1.01      1.29 o 
  -1   5  13        0.01       -0.27      1.22 o 
   0   5  13        0.37        1.15      1.20 o 
   1   5  13        0.77        2.06      1.30 o 
 -12   0  14       49.16       47.40      2.84 o 
 -11   0  14       29.53       50.73      3.95 o 
 -10   0  14        7.12       10.03      1.66 o 
  -9   0  14        3.04        2.07      1.41 o 
  -8   0  14        0.60       -0.74      1.44 o 
  -7   0  14       12.75       13.90      1.80 o 
  -6   0  14       12.35        9.13      1.31 o 
  -5   0  14       28.62       18.39      2.01 o 
  -4   0  14        2.57        2.87      1.44 o 
  -3   0  14        1.44       -0.14      1.29 o 
  -2   0  14       33.88       36.63      2.73 o 
  -1   0  14        0.85       -1.72      1.15 o 
   0   0  14        1.53        0.14      1.44 o 
   1   0  14      117.98      121.25      4.45 o 
   2   0  14        3.10        1.11      1.06 o 
   3   0  14       75.96       70.30      2.59 o 
   4   0  14       77.32       81.88      2.79 o 
   5   0  14       12.34        6.70      1.32 o 
   6   0  14       30.79       31.27      2.22 o 
   7   0  14        2.02        0.27      1.27 o 
   8   0  14      215.01      243.58      5.69 o 
   9   0  14        1.55        1.50      1.47 o 
  10   0  14       72.66       80.32      3.40 o 
  11   0  14       57.17       69.76      3.74 o 
 -12   1  14        2.64        1.93      1.09 o 
 -11   1  14        8.31        7.96      1.21 o 
 -10   1  14        2.05        2.55      1.06 o 
  -9   1  14        0.90       -0.81      0.89 o 
  -8   1  14        0.01       -1.15      0.86 o 
  -7   1  14        1.41        0.86      0.90 o 
  -6   1  14        5.02        4.66      0.94 o 
  -5   1  14       36.14       43.71      1.71 o 
  -4   1  14       60.47       56.72      1.59 o 
  -3   1  14       27.30       34.96      1.92 o 
  -2   1  14        0.30       -0.83      1.01 o 
  -1   1  14        0.09       -1.35      0.90 o 
   0   1  14       33.10       29.97      1.88 o 
   1   1  14       61.62       70.28      2.07 o 
   2   1  14        4.84        7.08      0.93 o 
   3   1  14        2.44        2.06      0.73 o 
   4   1  14        8.15        6.75      0.65 o 
   5   1  14        0.08       -0.82      0.55 o 
   6   1  14        0.13       -0.40      0.58 o 
   7   1  14        1.48        0.92      1.10 o 
   8   1  14       13.10       14.59      1.15 o 
   9   1  14       22.75       25.78      1.40 o 
  10   1  14       31.38       29.07      1.47 o 
  11   1  14        4.37        5.46      1.15 o 
 -11   2  14        0.05        0.92      1.34 o 
 -10   2  14        6.43        6.56      1.16 o 
  -9   2  14       18.64       18.71      1.36 o 
  -8   2  14       34.39       37.11      2.75 o 
  -7   2  14       34.82       39.21      1.79 o 
  -6   2  14        2.32        1.37      0.87 o 
  -5   2  14        0.98       -0.51      0.73 o 
  -4   2  14        8.14        7.65      0.87 o 
  -3   2  14        2.74        1.29      1.35 o 
  -2   2  14       12.76        7.87      1.21 o 
  -1   2  14      201.66      207.84      3.35 o 
   0   2  14      229.32      240.90      3.67 o 
   1   2  14       23.02       27.22      1.56 o 
   2   2  14        6.32        6.19      0.73 o 
   3   2  14        1.86        1.53      0.62 o 
   4   2  14        1.54        1.81      0.62 o 
   5   2  14        3.07        2.63      0.63 o 
   6   2  14       11.12       10.71      0.79 o 
   7   2  14        3.66        3.55      0.84 o 
   8   2  14        0.08        1.21      0.87 o 
   9   2  14        1.23        1.11      1.05 o 
  10   2  14        0.09       -0.65      1.07 o 
  -9   3  14        0.14       -0.58      1.15 o 
  -8   3  14        0.07       -0.09      1.14 o 
  -7   3  14        1.23        1.32      1.16 o 
  -6   3  14        6.22        5.97      1.31 o 
  -5   3  14       13.59       12.15      1.01 o 
  -4   3  14        0.00       -0.61      0.73 o 
  -3   3  14        0.08        0.10      0.66 o 
  -2   3  14       10.53       10.63      1.31 o 
  -1   3  14       17.12       14.89      1.03 o 
   0   3  14        7.58        5.67      0.85 o 
   1   3  14        1.20        1.70      1.09 o 
   2   3  14        0.05       -0.28      1.02 o 
   3   3  14        2.61        2.09      0.77 o 
   4   3  14        0.00       -0.94      0.64 o 
   5   3  14        3.54        3.57      0.82 o 
   6   3  14        2.71        2.24      0.87 o 
   7   3  14        1.51        0.60      0.94 o 
   8   3  14        1.66       -0.41      1.16 o 
  -7   4  14        1.80        1.62      1.36 o 
  -6   4  14        3.50        2.90      1.44 o 
  -5   4  14        7.18        9.18      1.49 o 
  -4   4  14        1.69        0.22      0.97 o 
  -3   4  14        4.70        4.66      0.93 o 
  -2   4  14       26.18       21.88      1.44 o 
  -1   4  14        3.67        1.80      1.02 o 
   0   4  14        4.25        2.55      1.02 o 
   1   4  14        9.83       10.70      1.24 o 
   2   4  14       12.74       12.06      1.32 o 
   3   4  14       10.14       10.38      1.23 o 
   4   4  14        0.74        0.78      0.84 o 
   5   4  14        0.98        0.60      0.78 o 
   6   4  14        0.14       -0.59      0.90 o 
 -11   1  15        5.74        6.15      1.22 o 
 -10   1  15        2.13        2.82      1.08 o 
  -9   1  15       11.16       13.55      1.21 o 
  -8   1  15        5.23        4.26      1.09 o 
  -7   1  15        2.40       -0.81      0.98 o 
  -6   1  15        0.42       -1.03      0.92 o 
  -5   1  15        1.70       -0.09      0.82 o 
  -4   1  15        5.91        5.88      0.90 o 
  -3   1  15        9.47       10.17      1.27 o 
  -2   1  15       16.45       12.79      1.37 o 
  -1   1  15       12.84       12.71      1.31 o 
   0   1  15        8.83        8.97      1.00 o 
   1   1  15       10.86       12.04      1.07 o 
   2   1  15        1.53        0.76      0.82 o 
   3   1  15        2.40        1.66      0.75 o 
   4   1  15        0.18       -0.93      0.62 o 
   5   1  15        1.42        0.92      0.63 o 
   6   1  15        0.37        1.25      0.63 o 
   7   1  15        8.80        6.74      1.04 o 
   8   1  15        0.02       -0.50      0.97 o 
   9   1  15        4.21        4.38      1.09 o 
  10   1  15        3.29        4.89      1.14 o 
 -10   2  15        1.93        1.01      1.39 o 
  -9   2  15        0.52        1.40      1.12 o 
  -8   2  15        2.78        1.70      1.03 o 
  -7   2  15       23.63       23.97      1.43 o 
  -6   2  15        1.54        0.32      0.92 o 
  -5   2  15        1.45        0.24      0.80 o 
  -4   2  15        0.03       -1.16      0.77 o 
  -3   2  15        1.95        0.97      0.97 o 
  -2   2  15       13.21       19.03      1.09 o 
  -1   2  15        0.44        1.84      0.87 o 
   0   2  15       51.95       74.17      1.92 o 
   1   2  15        9.87       11.88      0.88 o 
   2   2  15        0.39        0.11      0.67 o 
   3   2  15        2.83        3.03      0.72 o 
   4   2  15        0.06       -0.01      0.59 o 
   5   2  15        0.82        1.85      0.67 o 
   6   2  15        3.57        3.27      0.69 o 
   7   2  15        0.02        0.65      0.87 o 
   8   2  15        2.14        2.03      1.09 o 
   9   2  15        1.87        2.51      1.16 o 
  -9   3  15        2.02        2.61      1.38 o 
  -8   3  15        3.08        1.25      1.21 o 
  -7   3  15        1.24       -0.26      1.10 o 
  -6   3  15       10.60        6.83      1.07 o 
  -5   3  15        2.16        0.85      0.89 o 
  -4   3  15        0.46       -0.84      0.86 o 
  -3   3  15       72.92       79.98      2.45 o 
  -2   3  15        0.31        0.35      0.83 o 
  -1   3  15      132.10      129.25      3.85 o 
   0   3  15        1.40        3.64      0.86 o 
   1   3  15       18.00       13.30      0.97 o 
   2   3  15        7.46        7.47      1.06 o 
   3   3  15        4.44        4.44      0.97 o 
   4   3  15       25.83       25.36      2.20 o 
   5   3  15        2.96        3.98      1.04 o 
   6   3  15       30.69       23.22      1.58 o 
   7   3  15        1.31        0.85      1.01 o 
  -5   4  15        0.03       -0.05      1.21 o 
  -4   4  15       18.29       18.31      1.45 o 
  -3   4  15        8.00        9.37      2.30 o 
  -2   4  15        0.83        0.97      1.08 o 
  -1   4  15        0.01       -0.78      0.98 o 
   0   4  15        1.00       -0.55      0.94 o 
   1   4  15        0.03       -0.10      0.94 o 
   2   4  15        0.69        1.15      0.99 o 
   3   4  15        8.23       10.34      1.24 o 
   4   4  15        5.53        7.47      0.97 o 
 -11   0  16       55.44       74.41      3.62 o 
 -10   0  16      112.45      131.94      4.27 o 
  -9   0  16        7.88       11.78      1.86 o 
  -8   0  16        1.66       -0.29      2.08 o 
  -7   0  16        0.42       -2.62      3.30 o 
  -6   0  16        3.43        3.88      1.87 o 
  -5   0  16        5.90        1.01      1.58 o 
  -4   0  16       65.70       60.34      3.59 o 
  -3   0  16       83.61       77.00      3.74 o 
  -2   0  16        6.58        8.62      1.87 o 
  -1   0  16        2.32        0.00      1.58 o 
   0   0  16       25.65       26.86      2.44 o 
   1   0  16        0.77       -0.72      1.44 o 
   2   0  16       36.59       39.26      2.23 o 
   3   0  16        1.68       -0.57      1.16 o 
   4   0  16        2.55        1.67      1.51 o 
   5   0  16        1.19       -1.90      1.27 o 
   6   0  16        1.62       -1.98      1.32 o 
   7   0  16       35.37       48.31      3.52 o 
   8   0  16        0.12       -0.29      1.52 o 
   9   0  16       19.25       15.47      1.88 o 
 -10   1  16        7.36        6.70      1.21 o 
  -9   1  16        4.37        6.54      1.31 o 
  -8   1  16        0.12       -0.76      1.11 o 
  -7   1  16        0.52       -0.59      1.09 o 
  -6   1  16        0.86       -1.47      0.98 o 
  -5   1  16        5.88        7.46      1.37 o 
  -4   1  16       12.96       12.77      1.72 o 
  -3   1  16        7.30        6.56      1.27 o 
  -2   1  16        0.02        0.39      1.06 o 
  -1   1  16       13.54       17.26      1.47 o 
   0   1  16        8.54       10.33      1.10 o 
   1   1  16        7.48        4.97      0.99 o 
   2   1  16        8.74        7.62      1.07 o 
   3   1  16        7.67        5.02      0.91 o 
   4   1  16        0.20       -0.14      0.65 o 
   5   1  16        0.06       -0.84      0.65 o 
   6   1  16        2.59        2.20      0.97 o 
   7   1  16        4.57        5.80      1.11 o 
   8   1  16        8.41        6.40      1.15 o 
   9   1  16        0.28        0.06      1.04 o 
  -9   2  16        0.22       -0.15      1.12 o 
  -8   2  16        0.20        0.23      1.08 o 
  -7   2  16        0.80       -0.13      1.05 o 
  -6   2  16        0.04       -1.10      0.97 o 
  -5   2  16        3.70        1.78      1.01 o 
  -4   2  16        0.14       -1.01      0.95 o 
  -3   2  16        0.85       -2.45      1.66 o 
  -2   2  16       22.22       19.62      1.37 o 
  -1   2  16       34.37       34.49      1.85 o 
   0   2  16      176.07      194.21      3.32 o 
   1   2  16       85.35       90.08      2.06 o 
   2   2  16        7.64        5.35      0.83 o 
   3   2  16        0.21        0.52      0.74 o 
   4   2  16        8.17        6.62      0.79 o 
   5   2  16       15.42       13.29      0.89 o 
   6   2  16        6.21        6.27      1.00 o 
   7   2  16       42.63       54.29      2.18 o 
   8   2  16       19.61       17.92      1.49 o 
  -7   3  16        0.48       -1.58      1.80 o 
  -6   3  16        3.02        2.01      1.27 o 
  -5   3  16        9.88        8.45      2.15 o 
  -4   3  16        6.40        7.31      1.15 o 
  -3   3  16        1.18        1.49      1.04 o 
  -2   3  16        4.70        5.37      1.06 o 
  -1   3  16       11.77       11.48      1.24 o 
   0   3  16        0.66        0.73      0.97 o 
   1   3  16        9.49        8.53      1.16 o 
   2   3  16       17.47       15.04      1.60 o 
   3   3  16       13.90       12.63      1.45 o 
   4   3  16        6.78        8.42      1.00 o 
   5   3  16        0.59        0.50      1.08 o 
   6   3  16        0.27        0.94      1.04 o 
  -3   4  16        3.92        3.23      1.50 o 
  -2   4  16        3.12        5.30      1.50 o 
  -1   4  16        0.03       -0.53      1.17 o 
   0   4  16        2.08        1.57      1.03 o 
   1   4  16        2.17        2.13      1.07 o 
   2   4  16        1.96        1.29      1.12 o 
  -9   1  17       22.53       23.03      1.70 o 
  -8   1  17        1.91       -0.49      1.19 o 
  -7   1  17        1.28       -0.20      1.20 o 
  -6   1  17        8.14        5.72      1.41 o 
  -5   1  17        4.95        1.89      1.58 o 
  -4   1  17       19.45       19.41      1.67 o 
  -3   1  17       18.98       22.34      1.78 o 
  -2   1  17       21.42       20.63      1.67 o 
  -1   1  17        5.24        7.53      1.37 o 
   0   1  17        9.44        8.83      1.13 o 
   1   1  17        0.76       -1.39      0.97 o 
   2   1  17       18.16       17.01      1.29 o 
   3   1  17       21.74       18.34      1.20 o 
   4   1  17        9.62       11.43      0.88 o 
   5   1  17        2.15       -0.15      1.12 o 
   6   1  17        0.95        0.90      1.02 o 
   7   1  17       15.05       13.47      1.29 o 
   8   1  17        7.02        7.73      1.20 o 
  -8   2  17        2.29        0.93      1.15 o 
  -7   2  17        0.28        0.01      1.42 o 
  -6   2  17        2.18        1.24      1.16 o 
  -5   2  17        0.29       -0.86      1.24 o 
  -4   2  17        5.94        4.45      2.59 o 
  -3   2  17        0.78       -1.10      0.89 o 
  -2   2  17       24.15       17.61      1.18 o 
  -1   2  17        1.29        0.14      0.90 o 
   0   2  17        8.69        6.56      0.99 o 
   1   2  17        8.22        9.93      0.94 o 
   2   2  17        1.30        0.18      0.75 o 
   3   2  17        4.25        5.31      0.78 o 
   4   2  17        0.50        0.21      0.71 o 
   5   2  17        2.30       -0.51      1.03 o 
   6   2  17        0.12        0.49      1.10 o 
   7   2  17        0.20        1.11      1.18 o 
  -6   3  17        0.21       -1.71      1.27 o 
  -5   3  17        1.46        0.20      1.27 o 
  -4   3  17        0.41       -0.29      1.58 o 
  -3   3  17        1.30        2.32      1.05 o 
  -2   3  17        3.62        3.62      1.08 o 
  -1   3  17       10.31       13.23      1.37 o 
   0   3  17       15.89       15.07      1.36 o 
   1   3  17       10.67       13.50      1.33 o 
   2   3  17        7.21        6.21      1.15 o 
   3   3  17        4.72        4.02      1.11 o 
   4   3  17        1.67        0.99      1.05 o 
  -9   0  18        0.36       -1.87      2.01 o 
  -8   0  18        0.16        1.01      2.01 o 
  -7   0  18        0.41       -0.57      1.87 o 
  -6   0  18        0.00       -0.86      1.87 o 
  -5   0  18        0.58       -2.73      1.87 o 
  -4   0  18       27.87       23.13      2.73 o 
  -3   0  18       38.21       50.85      3.74 o 
  -2   0  18        2.57        0.57      1.72 o 
  -1   0  18        0.00        0.00      1.72 o 
   0   0  18        0.63       -0.72      1.72 o 
   1   0  18        8.38        8.08      1.47 o 
   2   0  18        1.62        0.15      1.72 o 
   3   0  18        0.03       -0.71      1.37 o 
   4   0  18        0.24       -2.05      1.37 o 
   5   0  18        0.44       -1.76      1.35 o 
   6   0  18       10.30       11.84      1.83 o 
   7   0  18        9.98        9.06      1.73 o 
  -8   1  18        4.67        3.35      1.33 o 
  -7   1  18        0.23       -1.38      1.31 o 
  -6   1  18        5.24        2.61      1.47 o 
  -5   1  18        2.49        1.20      1.37 o 
  -4   1  18        1.58       -1.90      1.27 o 
  -3   1  18       41.13       42.07      2.53 o 
  -2   1  18       32.78       35.12      2.23 o 
  -1   1  18        0.27        2.06      1.71 o 
   0   1  18        0.11        1.68      1.05 o 
   1   1  18        5.80        6.00      1.16 o 
   2   1  18        1.44        2.04      0.96 o 
   3   1  18        8.69        8.66      1.11 o 
   4   1  18        0.04       -0.19      0.94 o 
   5   1  18        0.37        0.00      0.98 o 
   6   1  18        1.95        1.98      1.09 o 
   7   1  18        0.19        0.34      1.07 o 
  -7   2  18        2.36        2.49      1.22 o 
  -6   2  18        4.37        2.91      1.38 o 
  -5   2  18       10.26       10.01      2.30 o 
  -4   2  18        0.34       -1.38      1.27 o 
  -3   2  18        0.60       -0.32      1.03 o 
  -2   2  18        2.72        5.47      1.03 o 
  -1   2  18        0.15        0.71      0.97 o 
   0   2  18       10.48        9.14      1.06 o 
   1   2  18        0.03       -0.46      0.84 o 
   2   2  18        3.97        3.46      0.98 o 
   3   2  18        0.06        0.35      0.82 o 
   4   2  18        0.55       -0.88      1.05 o 
   5   2  18        0.02       -0.11      1.12 o 
  -4   3  18        0.02       -1.58      1.58 o 
  -3   3  18        0.16       -0.57      1.58 o 
  -2   3  18        6.17        6.73      1.20 o 
  -1   3  18       12.12       13.84      1.77 o 
   0   3  18        0.49        1.73      1.49 o 
   1   3  18        4.03        6.12      1.19 o 
   2   3  18        6.02        7.70      1.24 o 
  -7   1  19        0.61       -0.28      1.47 o 
  -6   1  19        0.31        1.32      1.47 o 
  -5   1  19        0.21       -2.65      1.80 o 
  -4   1  19        0.77       -1.95      1.45 o 
  -3   1  19        0.03       -1.64      1.37 o 
  -2   1  19        3.76        1.63      1.45 o 
  -1   1  19       26.40       31.33      1.74 o 
   0   1  19        9.81        9.63      1.35 o 
   1   1  19        0.00       -0.92      1.14 o 
   2   1  19        0.01        0.68      1.02 o 
   3   1  19        0.05       -1.49      0.99 o 
   4   1  19        0.02       -1.24      1.00 o 
   5   1  19        0.47       -0.88      1.02 o 
  -5   2  19        0.00       -1.25      1.35 o 
  -4   2  19        0.18        0.01      1.31 o 
  -3   2  19        6.19        6.63      1.72 o 
  -2   2  19        0.56        0.42      1.18 o 
  -1   2  19        8.13        9.72      1.37 o 
   0   2  19        0.87        0.09      0.94 o 
   1   2  19        0.76        0.05      0.98 o 
   2   2  19        1.86        3.13      1.07 o 
   3   2  19        0.21       -0.34      1.07 o 
  -5   0  20        0.18       -1.44      2.01 o 
  -4   0  20        0.14        0.00      2.01 o 
  -3   0  20        0.21        1.58      2.15 o 
  -2   0  20        6.22        6.32      2.30 o 
  -1   0  20        6.73        7.76      2.30 o 
   0   0  20        2.49        3.21      1.62 o 
   1   0  20        0.33       -1.29      1.47 o 
   2   0  20        2.79        2.25      1.57 o 
   3   0  20        1.28        0.60      1.55 o 
  -4   1  20        1.04       -2.44      2.30 o 
  -3   1  20        4.78        3.84      1.80 o 
  -2   1  20        1.19        2.65      1.51 o 
  -1   1  20       18.97       19.29      1.57 o 
   0   1  20       27.27       35.87      3.99 o 
   1   1  20        2.69        3.58      1.32 o 
   2   1  20        0.00       -0.25      1.02 o 
   3   1  20        0.12        0.02      1.06 o 
                                                 
